# Supplementary material for: Annotated and illustrated world checklist of Microgastrinae parasitoid wasps (Hymenoptera, Braconidae)
Source: Zookeys. 2020 Mar 23;920:1–1090. doi: 10.3897/zookeys.920.39128 (PMC7197271; doi:10.3897/zookeys.920.39128)
Supplement: Supplementary material 1 [file zookeys-920-001-s001.xlsx]

## Sheet: List
Species names	Author(s) and year	Original species name	Original Authors, year	Synonyms/homonyms	Holotype Deposited in	Country of type locality	examined	Biogeographical distribution	Geographical distribution	Year of description
?Apanteles acaciae	Risbec, 1951	Apanteles acaciae	Risbec, 1951		Holotype male, depository unknown	Country of type locality: Senegal	not examined but original description checked	AFR	AFR- Senegal	1951
?Apanteles ahmednagarensis	Kurhade & Nikam, 1997	Apanteles ahmednagarensis	Kurhade & Nikam, 1997		Holotype female, BAMU	Country of type locality: India	not examined but original description checked	OTL	OTL- India	1997
?Apanteles anapiedrae	Fernández-Triana, 2014	Apanteles anapiedrae	Fernández-Triana, 2014		Holotype female, CNC	Country of type locality: Costa Rica	examined	NEO	NEO- Costa Rica	2014
?Apanteles automeridis	Brèthes, 1926	Apanteles automeridis	Brèthes, 1926		Type and depository unknown	Country of type locality: Colombia	not examined	NEO	NEO- Colombia	1926
?Apanteles barrosi	Porter, 1926	Apanteles barrosi	Porter, 1926		Holotype female, depository unknown	Country of type locality: Chile	not examined but original description checked	NEO	NEO- Chile	1926
?Apanteles bauhiniae	Risbec, 1951	Apanteles bauhiniae	Risbec, 1951		Holotype male, depository unknown	Country of type locality: Senegal	not examined but original description checked	AFR	AFR- Senegal	1951
?Apanteles camachoi	Silva Figueroa, 1917	Apanteles camachoi	Silva Figueroa, 1917		Holotype female, MNNC	Country of type locality: Chile	not examined but original description checked	NEO	NEO- Chile	1971
?Apanteles deepica	Rao & Chalikwar, 1971	Apanteles deepica	Rao & Chalikwar, 1971		Holotype male, BAMU	Country of type locality: India	not examined but original description checked	OTL	OTL- India	1971
?Apanteles dirphiae	Silva Figueroa, 1917	Apanteles dirphiae	Silva Figueroa, 1917		Syntypes female and male, MNNC	Country of type locality: Chile	not examined but original description checked	NEO	NEO- Chile	1917
?Apanteles espinosai	Porter, 1920	Apanteles espinosai	Porter, 1920		Type and depository unknown	Country of type locality: Chile	not examined but original description checked	NEO	NEO- Chile	1920
?Apanteles hoffmanni	Silva Figueroa, 1917	Apanteles hoffmanni	Silva Figueroa, 1917		Holotype female, MNNC	Country of type locality: Chile	not examined but original description checked	NEO	NEO- Chile	1917
?Apanteles laorae	Porter, 1921	Apanteles laorae	Porter, 1921		Syntypes female and male, depository unknown	Country of type locality: Chile	not examined but original description checked	NEO	NEO- Chile	1923
?Apanteles latiannulatus	(Cameron, 1910)	Xestapanteles latiannulatus	Cameron, 1910		Holotype female, ZMHB	Country of type locality: Mozambique	not examined but subsequent treatment of the species checked	AFR	AFR- Mozambique	1910
?Apanteles montanus	de Saeger, 1944	Apanteles montanus	de Saeger, 1944		Holotype female, RMCA	Country of type locality: Democratic Republic of Congo	not examined but original description checked	AFR	AFR- Democratic Republic of Congo	1944
?Apanteles necator	(Bechstein & Scharfenberg, 1805)	Ichneumon necator	Bechstein & Scharfenberg, 1805	Microgaster necatrix Schulz, 1906; Ichneumon necator Bechstein & Scharfenberg, 1805 [junior primary homonym of Ichneumon necator Fabricius, 1777]	Holotype male, ZMUC	Country of type locality: Germany	not examined but subsequent treatment of the species checked	PAL	PAL- Germany	1805
?Apanteles nigripes	(Ratzeburg, 1844)	Microgaster nigripes	Ratzeburg, 1844		Type and depository unknown	Country of type locality: Germany	not examined but subsequent treatment of the species checked	PAL	PAL- Bulgaria, Germany, Latvia	1844
?Apanteles reedi	Porter, 1920	Apanteles reedi	Porter, 1920		Type and depository unknown	Country of type locality: Argentina	not examined but original description checked	NEO	NEO- Argentina, Chile	1920
?Apanteles sanctivicenti	Ashmead, 1900	Apanteles sanctivicenti	Ashmead, 1900	Rhygoplitis sanctivincenti Ashmead, 1900	Holotype male, NHMUK	Country of type locality: Saint Vincent	examined	NEO	NEO- Saint Vincent	1900
?Apanteles shrii	Sathe & Ingawale, 1995	Apanteles shrii	Sathe & Ingawale, 1995		Holotype female, NZSI	Country of type locality: India	not examined but original description checked	OTL	OTL- India	1995
?Apanteles tineaephagus	Bhatnagar, 1950	Apanteles tineaephagus	Bhatnagar, 1950		Holotype female, INPC	Country of type locality: India	not examined but original description checked	OTL	OTL- India	1948
?Choeras pappi	Narendran, 1998	Choeras pappi	Narendran, 1998		Holotype female, RMNH	Country of type locality: India	not examined but original description checked	OTL	OTL- India	1998
?Cotesia picipes	(Bouché, 1834)	Microgaster picipes	Bouché, 1834		Type and depository unknown	Country of type locality: unknown	not examined but subsequent treatment of the species checked	PAL	PAL- Azerbaijan, France, Germany, Hungary, Italy, Russia (SPE, VLA), Tajikistan, Uzbekistan	1834
?Glyptapanteles conopomorphae	Tsang & You, 2007	Glyptapanteles conopomorphae	Tsang & You, 2007		Holotype female, SCAC	Country of type locality: China	not examined but original description checked	OTL	OTL- China (GD)	2007
?Microgaster alvearifex	(Schrank, 1781)	Ichneumon alvearifex	Schrank, 1781	Ichneumon alveariformis Geoffroy, 1785	Type and depository unknown	Country of type locality: unknown	not examined but subsequent treatment of the species checked	PAL	PAL- Austria, Germany, Italy	1781
?Microgaster annulipesiduo	Shenefelt, 1973	Microgaster annulipesiduo	Shenefelt, 1973	Microgaster annulipes Motschoulsky, 1863 [primary homonym of Microgaster annulipes Curtis, 1830]	Holotype male, depository unknown	Country of type locality: Sri Lanka	not examined but subsequent treatment of the species checked	OTL	OTL- Sri Lanka	1973
?Microgaster duvauae	Brèthes, 1916	Microgaster duvauae	Brèthes, 1916		Holotype female, MACN	Country of type locality: Argentina	not examined but original description checked	NEO	NEO- Argentina	1916
?Microgaster eurygaster	(Cameron, 1911)	Apanteles eurygaster	Cameron, 1911		Holotype male, TMSA	Country of type locality: South Africa	not examined but subsequent treatment of the species checked	AFR	AFR- South Africa	1911
?Microgaster mortuorum	(Rossi, 1792)	Ichneumon mortuorum	Rossi, 1792		Type and depository unknown	Country of type locality: unknown	not examined	PAL	PAL- Italy	1792
?Microgaster nigricornis	Motschoulsky, 1863	Microgaster nigricornis	Motschoulsky, 1863		Type and depository unknown	Country of type locality: Sri Lanka	not examined but subsequent treatment of the species checked	OTL	OTL- Sri Lanka	1863
?Microgaster pictipes	Marshall, 1898	Microgaster pictipes	Marshall, 1898		Holotype male, depository unknown	Country of type locality: Spain	not examined but original description checked	PAL	PAL- France, Spain	1898
?Microgaster pinos	Cresson, 1865	Microgaster pinos	Cresson, 1865		Holotype female, ANSP	Country of type locality: Cuba	not examined but original description checked	NEO	NEO- Cuba	1865
?Microgaster ruficoxis	Ruthe, 1858	Microgaster ruficoxis	Ruthe, 1858		Type and depository unknown	Country of type locality: Germany	not examined but subsequent treatment of the species checked	PAL	PAL- Germany	1858
?Microplitis bambusanus	de Saeger, 1944	Microplitis bambusanus	de Saeger, 1944		Holotype female, RMCA	Country of type locality: Democratic Republic of Congo	not examined but original description checked	AFR	AFR- Democratic Republic of Congo, Rwanda	1944
?Microplitis isis	de Saeger, 1944	Microplitis isis	de Saeger, 1944		Holotype male, RMCA	Country of type locality: Democratic Republic of Congo	not examined but original description checked	AFR	AFR- Democratic Republic of Congo	1944
?Promicrogaster saraswatii	Sathe & Bhoje, 1998	Promicrogaster saraswatii	Sathe & Bhoje, 1998		Holotype female, depository unknown	Country of type locality: India	not examined but original description checked	OTL	OTL- India	1998
?Venanides moldavicus	(Tobias, 1975)	Apanteles moldavicus	Tobias, 1975		Holotype female, ZIN	Country of type locality: Moldova	not examined but subsequent treatment of the species checked	PAL	PAL- Armenia, Korea, Moldova, Russia (VOR), Slovakia, Ukraine, United Kingdom	1975
Agupta danyi	Fernandez-Triana & Boudreault, 2018	Agupta danyi	Fernandez-Triana & Boudreault, 2018		Holotype female, RMNH	Country of type locality: Malaysia	examined	OTL	OTL- Malaysia	2018
Agupta jeanphilippei	Fernandez-Triana & Boudreault, 2018	Agupta jeanphilippei	Fernandez-Triana & Boudreault, 2018		Holotype female, RMNH	Country of type locality: Malaysia	examined	OTL	OTL- Malaysia	2018
Agupta raymondi	Fernandez-Triana & Boudreault, 2018	Agupta raymondi	Fernandez-Triana & Boudreault, 2018		Holotype female, RMNH	Country of type locality: Malaysia	examined	OTL	OTL- Malaysia	2018
Agupta solangeae	Fernandez-Triana & Boudreault, 2018	Agupta solangeae	Fernandez-Triana & Boudreault, 2018		Holotype female, RMNH	Country of type locality: Malaysia	examined	OTL	OTL- Malaysia	2018
Alloplitis albiventris	Long & van Achterberg, 2008	Alloplitis albiventris	Long & van Achterberg, 2008		Holotype female, IEBR	Country of type locality: Vietnam	not examined but original description checked	OTL	OTL- Vietnam	2008
Alloplitis completus	Mason, 1981	Alloplitis completus	Mason, 1981		Holotype female, CNC	Country of type locality: Malaysia	examined	OTL	OTL- Malaysia	1981
Alloplitis congensis	(de Saeger, 1944)	Microplitis congensis	de Saeger, 1944		Holotype male, RMCA	Country of type locality: Democratic Republic of Congo	not examined but original description checked	AFR	AFR- Democratic Republic of Congo	1944
Alloplitis detractus	(Walker, 1860)	Microgaster detractus	Walker, 1860		Holotype male, NHMUK	Country of type locality: Sri Lanka	examined	OTL	OTL- Sri Lanka	1860
Alloplitis guapo	Nixon, 1965	Alloplitis guapo	Nixon, 1965		Holotype female, USNM	Country of type locality: Philippines	examined	OTL	OTL- Philippines, Vietnam	1965
Alloplitis laevigaster	Long & van Achterberg, 2008	Alloplitis laevigaster	Long & van Achterberg, 2008		Holotype male, IEBR	Country of type locality: Vietnam	not examined but original description checked	OTL	OTL- Vietnam	2008
Alloplitis typhon	Nixon, 1965	Alloplitis typhon	Nixon, 1965		Holotype female, USNM	Country of type locality: Philippines	examined	OTL	OTL- Philippines	1965
Alloplitis vietnamicus	Long & van Achterberg, 2008	Alloplitis vietnamicus	Long & van Achterberg, 2008		Holotype female, IEBR	Country of type locality: Vietnam	not examined but original description checked	OTL	OTL- Vietnam	2008
Alphomelon arecaphile	Deans, 2003	Alphomelon arecaphile	Deans, 2003		Holotype female, USNM	Country of type locality: Costa Rica	not examined but paratype examined	NEO	NEO- Brazil (PA), Costa Rica	2003
Alphomelon brachymacher	Deans, 2003	Alphomelon brachymacher	Deans, 2003		Holotype female, USNM	Country of type locality: Colombia	not examined but authoritatively identified specimens examined	NEO	NEO- Brazil (ES, MT, PA, SC), Colombia, Costa Rica, Ecuador, Peru	2003
Alphomelon brasiliensis	Shimabukuro & Penteado-Dias, 2003	Alphomelon brasiliensis	Shimabukuro & Penteado-Dias, 2003		Holotype female, DCBU	Country of type locality: Brazil	not examined but original description checked	NEO	NEO- Brazil (MG, SP, RS)	2003
Alphomelon bromeliphile	Deans, 2003	Alphomelon bromeliphile	Deans, 2003		Holotype female, USNM	Country of type locality: Costa Rica	not examined but paratype examined	NEO	NEO- Costa Rica, Mexico	2003
Alphomelon citroloma	Deans, 2003	Alphomelon citroloma	Deans, 2003		Holotype female, USNM	Country of type locality: Argentina	not examined but paratype examined	NEO	NEO- Argentina, Bolivia, Brazil (PE, RJ, RO), Costa Rica, Ecuador, Panama, Paraguay, Trinidad & Tobago, Venezuela	2003
Alphomelon conforme	(Muesebeck, 1958)	Apanteles conformis	Muesebeck, 1958		Holotype female, USNM	Country of type locality: Venezuela	not examined but original description checked	NEO	NEO- Brazil (RJ), Costa Rica, Venezuela	1958
Alphomelon crocostethus	Deans, 2003	Alphomelon crocostethus	Deans, 2003		Holotype female, USNM	Country of type locality: Jamaica	not examined but paratype examined	NEO	NEO- Bolivia, Brazil (ES, MG, RJ), Colombia, Jamaica, Puerto Rico	2003
Alphomelon disputabile	(Ashmead, 1900)	Urogaster disputabilis	Ashmead, 1900		Lectotype male, NHMUK	Country of type locality: Grenada	examined	NEA, NEO	NEA- United States (KS, TX); NEO- Argentina, Belize, Bolivia, Brazil (ES, MT, PA, RJ, SC), Costa Rica, Cuba, Dominica, Ecuador, Grenada, Guatemala, Mexico, Panama, Paraguay, Puerto Rico, Saint Vincent, Trinidad & Tobago, Venezuela	1900
Alphomelon melanoscelis	Deans, 2003	Alphomelon melanoscelis	Deans, 2003		Holotype female, ESUW	Country of type locality: Costa Rica	not examined but paratype examined	NEO	NEO- Belize, Brazil (AL, MT), Costa Rica, Mexico, Venezuela	2003
Alphomelon nanosoma	Deans, 2003	Alphomelon nanosoma	Deans, 2003		Holotype female, USNM	Country of type locality: Costa Rica	not examined but authoritatively identified specimens examined	NEO	NEO- Brazil (MT), Costa Rica, Ecuador, Mexico, Panama, Trinidad & Tobago	2003
Alphomelon nigriceps	(Ashmead, 1900)	Urogaster nigriceps	Ashmead, 1900		Lectotype female, NHMUK	Country of type locality: Saint Vincent	examined	NEA, NEO	NEA- United States (FL, NC, TX); NEO- Argentina, Belize, Brazil (RO), Colombia, Cuba, Dominica, Grenada, Netherlands Antilles, Peru, Saint Lucia, Saint Vincent, Trinidad & Tobago, Venezuela	1900
Alphomelon paurogenum	Deans, 2003	Alphomelon paurogenum	Deans, 2003		Holotype female, MCZ	Country of type locality: Argentina	not examined but original description checked	NEO	NEO- Argentina, Chile	2003
Alphomelon pyrrhogluteum	Deans, 2003	Alphomelon pyrrhogluteum	Deans, 2003		Holotype female, MCZ	Country of type locality: Argentina	not examined but original description checked	NEO	NEO- Argentina	2003
Alphomelon rhyssocercus	Deans, 2003	Alphomelon rhyssocercus	Deans, 2003		Holotype female, CNC	Country of type locality: Ecuador	examined	NEO	NEO- Argentina, Costa Rica, Ecuador, Panama, Peru, Trinidad & Tobago, Venezuela	2003
Alphomelon rugosum	Shimabukuro & Penteado-Dias, 2003	Alphomelon rugosum	Shimabukuro & Penteado-Dias, 2003		Holotype female, DCBU	Country of type locality: Brazil	not examined but original description checked	NEO	NEO- Brazil (DF, SP)	2003
Alphomelon simpsonorum	Deans, 2003	Alphomelon simpsonorum	Deans, 2003		Holotype female, CNC	Country of type locality: Brazil	examined	NEO	NEO- Brazil (PR, SC), Costa Rica, Paraguay	2003
Alphomelon talidicida	(Wilkinson, 1931)	Apanteles talidicida	Wilkinson, 1931		Holotype female, NHMUK	Country of type locality: Guyana	examined	NEO	NEO- Belize, Brazil (MT, PA, PE, SP), Colombia, Costa Rica, Ecuador, Guyana, Mexico, Panama, Peru, Trinidad & Tobago, Venezuela	1931
Alphomelon winniewertzae	Deans, 2003	Alphomelon winniewertzae	Deans, 2003		Holotype female, USNM	Country of type locality: United States	not examined but authoritatively identified specimens examined	NEA, NEO	NEA- Canada (ON, QC), United States (AR, DC, FL, KS, MA, MI, NC, OH, TN, TX, VA); NEO- Costa Rica, Mexico	2003
Alphomelon xestopyga	Deans, 2003	Alphomelon xestopyga	Deans, 2003		Holotype female, USNM	Country of type locality: Costa Rica	not examined but paratype examined	NEO	NEO- Costa Rica	2003
Apanteles abdera	Nixon, 1965	Apanteles abdera	Nixon, 1965		Holotype female, NHMUK	Country of type locality: South Africa	examined	AFR	AFR- Cape Verde, South Africa	1965
Apanteles abditus	Muesebeck, 1957	Apanteles abditus	Muesebeck, 1957		Holotype female, USNM	Country of type locality: Brazil	not examined but original description checked	NEO	NEO- Brazil (SP), Uruguay, Venezuela	1957
Apanteles acoris	Nixon, 1965	Apanteles acoris	Nixon, 1965		Holotype female, NHMUK	Country of type locality: South Africa	examined	AFR	AFR- South Africa	1965
Apanteles acutissimus	Granger, 1949	Apanteles acutissimus	Granger, 1949		Syntypes female and male, MNHN	Country of type locality: Madagascar	not examined but original description checked	AFR	AFR- Madagascar	1949
Apanteles adelinamoralesae	Fernández-Triana, 2014	Apanteles adelinamoralesae	Fernández-Triana, 2014		Holotype female, CNC	Country of type locality: Costa Rica	examined	NEO	NEO- Costa Rica	2014
Apanteles adoxophyesi	Minamikawa, 1954	Apanteles adoxophyesi	Minamikawa, 1954		Holotype female, depository unknown	Country of type locality: Japan	not examined but authoritatively identified specimens examined	OTL, PAL	OTL- China (ZJ); PAL- China (AH, SD), Japan	1954
Apanteles adreus	Nixon, 1965	Apanteles adreus	Nixon, 1965		Holotype female, NHMUK	Country of type locality: South Africa	examined	AFR	AFR- South Africa	1965
Apanteles adrianachavarriae	Fernández-Triana, 2014	Apanteles adrianachavarriae	Fernández-Triana, 2014		Holotype female, CNC	Country of type locality: Costa Rica	examined	NEO	NEO- Costa Rica	2014
Apanteles adrianaguilarae	Fernández-Triana, 2014	Apanteles adrianaguilarae	Fernández-Triana, 2014		Holotype female, CNC	Country of type locality: Costa Rica	examined	NEO	NEO- Costa Rica	2014
Apanteles adrianguadamuzi	Fernández-Triana, 2014	Apanteles adrianguadamuzi	Fernández-Triana, 2014		Holotype female, CNC	Country of type locality: Costa Rica	examined	NEO	NEO- Costa Rica	2014
Apanteles afer	Wilkinson, 1932	Apanteles afer	Wilkinson, 1932		Holotype female, NHMUK	Country of type locality: Uganda	examined	AFR	AFR- Uganda	1932
Apanteles agatillus	Nixon, 1965	Apanteles agatillus	Nixon, 1965		Holotype female, NHMUK	Country of type locality: South Africa	examined	AFR	AFR- South Africa	1965
Apanteles aglaope	Nixon, 1965	Apanteles aglaope	Nixon, 1965		Holotype female, NHMUK	Country of type locality: Indonesia	examined	OTL	OTL- Indonesia	1965
Apanteles aglaus	Nixon, 1965	Apanteles aglaus	Nixon, 1965		Holotype female, NHMUK	Country of type locality: Fiji	examined	AUS	AUS- Fiji	1965
Apanteles agrus	Nixon, 1965	Apanteles agrus	Nixon, 1965		Holotype female, NHMUK	Country of type locality: South Africa	examined	AFR	AFR- South Africa	1965
Apanteles aichagirardae	Fernández-Triana, 2014	Apanteles aichagirardae	Fernández-Triana, 2014		Holotype female, CNC	Country of type locality: Costa Rica	examined	NEO	NEO- Costa Rica	2014
Apanteles aidalopezae	Fernández-Triana, 2014	Apanteles aidalopezae	Fernández-Triana, 2014		Holotype female, CNC	Country of type locality: Costa Rica	examined	NEO	NEO- Costa Rica	2014
Apanteles alaspharus	Nixon, 1965	Apanteles alaspharus	Nixon, 1965		Holotype female, NHMUK	Country of type locality: South Africa	examined	AFR	AFR- South Africa	1965
Apanteles alastor	de Saeger, 1944	Apanteles alastor	de Saeger, 1944		Holotype female, RMCA	Country of type locality: Democratic Republic of Congo	not examined but original description checked	AFR	AFR- Democratic Republic of Congo	1944
Apanteles alazoni	Lozan, 2008	Apanteles alazoni	Lozan, 2008		Holotype female, IECA	Country of type locality: Canary Islands	not examined but original description checked	PAL	PAL- Canary Islands	2008
Apanteles albanjimenezi	Fernández-Triana, 2014	Apanteles albanjimenezi	Fernández-Triana, 2014		Holotype female, CNC	Country of type locality: Costa Rica	examined	NEO	NEO- Costa Rica	2014
Apanteles albinervis	(Cameron, 1904)	Urogaster albinervis	Cameron, 1904	Apanteles albinervicam Shenefelt, 1972	Holotype male, NHMUK	Country of type locality: Mexico	examined	NEO	NEO- Mexico	1904
Apanteles alejandromasisi	Fernández-Triana, 2014	Apanteles alejandromasisi	Fernández-Triana, 2014		Holotype female, CNC	Country of type locality: Costa Rica	examined	NEO	NEO- Costa Rica	2014
Apanteles alejandromorai	Fernández-Triana, 2014	Apanteles alejandromorai	Fernández-Triana, 2014		Holotype female, CNC	Country of type locality: Costa Rica	examined	NEO	NEO- Costa Rica	2014
Apanteles alexanderi	Brèthes, 1922	Apanteles alexanderi	Brèthes, 1922		Lectotype female, MACN	Country of type locality: Argentina	not examined but subsequent treatment of the species checked	NEO	NEO- Argentina, Uruguay	1922
Apanteles allofulvigaster	Long, 2007	Apanteles allofulvigaster	Long, 2007		Holotype female, VNMN	Country of type locality: Vietnam	not examined but original description checked	OTL	OTL- Vietnam	2007
Apanteles alvarougaldei	Fernández-Triana, 2014	Apanteles alvarougaldei	Fernández-Triana, 2014		Holotype female, CNC	Country of type locality: Costa Rica	examined	NEO	NEO- Costa Rica	2014
Apanteles anabellecordobae	Fernández-Triana, 2014	Apanteles anabellecordobae	Fernández-Triana, 2014		Holotype female, CNC	Country of type locality: Costa Rica	examined	NEO	NEO- Costa Rica	2014
Apanteles anamarencoae	Fernández-Triana, 2014	Apanteles anamarencoae	Fernández-Triana, 2014		Holotype female, CNC	Country of type locality: Costa Rica	examined	NEO	NEO- Costa Rica	2014
Apanteles anamartinezae	Fernández-Triana, 2014	Apanteles anamartinezae	Fernández-Triana, 2014	Apanteles anamartinesae Fernandez-Triana, 2014 [incorrect original spelling]	Holotype female, CNC	Country of type locality: Costa Rica	examined	NEO	NEO- Costa Rica	2014
Apanteles anariasae	Fernández-Triana, 2014	Apanteles anariasae	Fernández-Triana, 2014		Holotype female, CNC	Country of type locality: Costa Rica	examined	NEO	NEO- Costa Rica	2014
Apanteles anatole	Nixon, 1965	Apanteles anatole	Nixon, 1965		Holotype female, NHMUK	Country of type locality: South Africa	examined	AFR	AFR- South Africa	1965
Apanteles andreacalvoae	Fernández-Triana, 2014	Apanteles andreacalvoae	Fernández-Triana, 2014		Holotype female, CNC	Country of type locality: Costa Rica	examined	NEO	NEO- Costa Rica	2014
Apanteles angaleti	Muesebeck, 1956	Apanteles angaleti	Muesebeck, 1956		Holotype female, USNM	Country of type locality: India	examined	AFR, OTL, PAL	AFR- Kenya; OTL- China (SN, ZJ), India, Indonesia, Pakistan, Vietnam; PAL- Iraq	1956
Apanteles angelsolisi	Fernández-Triana, 2014	Apanteles angelsolisi	Fernández-Triana, 2014		Holotype female, CNC	Country of type locality: Costa Rica	examined	NEO	NEO- Costa Rica	2014
Apanteles angulatus	Granger, 1949	Apanteles angulatus	Granger, 1949		Syntypes female and male, MNHN	Country of type locality: Madagascar	not examined but original description checked	AFR	AFR- Madagascar	1949
Apanteles angustibasis	Gahan, 1925	Apanteles angustibasis	Gahan, 1925		Holotype female, USNM	Country of type locality: Philippines	examined	OTL	OTL- China (HN), India, Malaysia, Pakistan, Philippines, Vietnam	1925
Apanteles anodaphus	Nixon, 1965	Apanteles anodaphus	Nixon, 1965		Holotype female, NHMUK	Country of type locality: Papua New Guinea	examined	AUS	AUS- Papua New Guinea	1965
Apanteles ansata	Song & Chen, 2004	Apanteles ansata	Song & Chen, 2004		Holotype female, FAFU	Country of type locality: China	not examined but original description checked	OTL	OTL- China (FJ)	2004
Apanteles anthozelae	de Saeger, 1941	Apanteles anthozelae	de Saeger, 1941		Holotype female, RMCA	Country of type locality: Democratic Republic of Congo	not examined but original description checked	AFR	AFR- Democratic Republic of Congo	1941
Apanteles anticlea	Nixon, 1965	Apanteles anticlea	Nixon, 1965		Holotype female, USNM	Country of type locality: Malaysia	examined	OTL	OTL- Malaysia	1965
Apanteles antilla	Nixon, 1965	Apanteles antilla	Nixon, 1965		Holotype female, NHMUK	Country of type locality: South Africa	examined	AFR	AFR- South Africa	1965
Apanteles arachidis	Risbec, 1951	Apanteles arachidis	Risbec, 1951		Holotype male, MNHN	Country of type locality: Senegal	not examined but original description checked	AFR	AFR- Senegal	1951
Apanteles araeceri	Wilkinson, 1928	Apanteles araeceri	Wilkinson, 1928		Holotype female, NHMUK	Country of type locality: Indonesia	examined	OTL	OTL- India, Indonesia, Malaysia	1928
Apanteles aragatzi	Tobias, 1976	Apanteles aragatzi	Tobias, 1976		Holotype female, depository unknown	Country of type locality: Armenia	not examined but subsequent treatment of the species checked	PAL	PAL- Armenia, Russia (KDA), Sweden, Turkey	1976
Apanteles arielopezi	Fernández-Triana, 2014	Apanteles arielopezi	Fernández-Triana, 2014		Holotype female, CNC	Country of type locality: Costa Rica	examined	NEO	NEO- Costa Rica	2014
Apanteles arion	Nixon, 1965	Apanteles arion	Nixon, 1965		Holotype female, NHMUK	Country of type locality: South Africa	examined	AFR	AFR- South Africa	1965
Apanteles ariovistus	Nixon, 1965	Apanteles ariovistus	Nixon, 1965		Holotype female, NHMUK	Country of type locality: Indonesia	examined	OTL	OTL- Indonesia	1965
Apanteles aristaeus	Nixon, 1965	Apanteles aristaeus	Nixon, 1965		Holotype female, NHMUK	Country of type locality: India	examined	OTL	OTL- China (TW), India, Indonesia	1965
Apanteles aristoteliae	Viereck, 1912	Apanteles aristoteliae	Viereck, 1912	Apanteles gelechiae Viereck, 1912	Holotype male, USNM	Country of type locality: United States	examined	NEA	NEA- Canada (NB, ON, QC), United States (AZ, CA, CO, CT, KS, LA, MI, NJ, NY, NC, OH, OR, PA, TX, UT, VT, WA)	1912
Apanteles arsanes	Nixon, 1965	Apanteles arsanes	Nixon, 1965		Holotype female, NHMUK	Country of type locality: Kenya	examined	AFR	AFR- Kenya	1965
Apanteles articas	Nixon, 1965	Apanteles articas	Nixon, 1965		Holotype female, NHMUK	Country of type locality: Senegal	examined	AFR, PAL	AFR- Senegal; PAL- Israel, Tunicia, Turkey	1965
Apanteles artustigma	Liu & Chen, 2015	Apanteles artustigma	Liu & Chen, 2015		Holotype female, ZJUH	Country of type locality: China	not examined but original description checked	OTL	OTL- China (GD, ZJ)	2015
Apanteles arundinariae	de Saeger, 1944	Apanteles arundinariae	de Saeger, 1944		Holotype female, RMCA	Country of type locality: Democratic Republic of Congo	not examined but original description checked	AFR	AFR- Democratic Republic of Congo, Rwanda	1944
Apanteles asphondyliae	(Kieffer & Jörgensen, 1910)	Cecidobracon asphondyliae	Kieffer & Jörgensen, 1910		Holotype male, lost	Country of type locality: Argentina	not examined but original description checked	NEO	NEO- Argentina	1910
Apanteles assis	Nixon, 1965	Apanteles assis	Nixon, 1965		Holotype female, USNM	Country of type locality: Philippines	examined	OTL	OTL- Philippines, Vietnam	1965
Apanteles atrocephalus	Granger, 1949	Apanteles atrocephalus	Granger, 1949		Holotype female, MNHN	Country of type locality: Madagascar	not examined but original description checked	AFR	AFR- Madagascar	1949
Apanteles attevae	Yousuf, Hassan & Singh, 2008	Apanteles attevae	Yousuf, Hassan & Singh, 2008		Holotype female, TFRI	Country of type locality: India	not examined but original description checked	OTL	OTL- India	2008
Apanteles audens	Kotenko, 1986	Apanteles audens	Kotenko, 1986		Holotype female?, ZIN	Country of type locality: Georgia	not examined but original description checked	PAL	PAL- Georgia, Russia (NC)	1986
Apanteles aurangabadensis	Rao & Chalikwar, 1970	Apanteles aurangabadensis	Rao & Chalikwar, 1970		Holotype male, NZSI	Country of type locality: India	not examined but original description checked	OTL	OTL- India	1970
Apanteles azollae	Sumodan & Sevichan, 1989	Apanteles azollae	Sumodan & Sevichan, 1989		Holotype female, RMNH	Country of type locality: India	not examined but subsequent treatment of the species checked	OTL	OTL- India	1989
Apanteles bajariae	Papp, 1975	Apanteles bajariae	Papp, 1975		Holotype female, HNHM	Country of type locality: Hungary	not examined but original description checked	PAL	PAL- Bulgaria, Canary Islands, Greece, Hungary, Montenegro, Turkey	1975
Apanteles baldufi	Muesebeck, 1968	Apanteles baldufi	Muesebeck, 1968		Holotype female, USNM	Country of type locality: United States	not examined but original description checked	NEA	NEA- Canada (ON), United States (MI, MN)	1968
Apanteles balteatae	Lal, 1942	Apanteles balteatae	Lal, 1942		Holotype male, INPC	Country of type locality: India	not examined but original description checked	OTL	OTL- India	1942
Apanteles balthazari	(Ashmead, 1900)	Urogaster balthazari	Ashmead, 1900	Urogaster meridionalis Ashmead, 1900; Apanteles meridionalis Ashmead, 1900	Holotype female, NHMUK	Country of type locality: Saint Vincent	examined	NEO	NEO- Brazil (CE, PA, PB, PE, RN, SP), Cuba, Grenada, Saint Vincent	1900
Apanteles bannaensis	Song, Chen & Yang, 2001	Apanteles bannaensis	Song, Chen & Yang, 2001		Holotype female, FAFU	Country of type locality: China	not examined but subsequent treatment of the species checked	OTL	OTL- China (YN)	2001
Apanteles baoli	Risbec, 1951	Apanteles baoli	Risbec, 1951		Holotype male, depository unknown	Country of type locality: Senegal	not examined but original description checked	AFR	AFR- Senegal	1951
Apanteles basicavus	Liu & Chen, 2015	Apanteles basicavus	Liu & Chen, 2015		Holotype female, ZJUH	Country of type locality: China	not examined but original description checked	PAL	PAL- China (JL, LN)	2015
Apanteles bellatulus	de Saeger, 1944	Apanteles bellatulus	de Saeger, 1944		Holotype female, RMCA	Country of type locality: Democratic Republic of Congo	not examined but original description checked	AFR	AFR- Democratic Republic of Congo	1944
Apanteles bernardoespinozai	Fernández-Triana, 2014	Apanteles bernardoespinozai	Fernández-Triana, 2014		Holotype female, CNC	Country of type locality: Costa Rica	examined	NEO	NEO- Costa Rica	2014
Apanteles bernyapui	Fernández-Triana, 2014	Apanteles bernyapui	Fernández-Triana, 2014		Holotype female, CNC	Country of type locality: Costa Rica	examined	NEO	NEO- Costa Rica	2014
Apanteles bettymarchenae	Fernández-Triana, 2014	Apanteles bettymarchenae	Fernández-Triana, 2014		Holotype female, CNC	Country of type locality: Costa Rica	examined	NEO	NEO- Costa Rica	2014
Apanteles bienvenidachavarriae	Fernández-Triana, 2014	Apanteles bienvenidachavarriae	Fernández-Triana, 2014		Holotype female, CNC	Country of type locality: Costa Rica	examined	NEO	NEO- Costa Rica	2014
Apanteles biroicus	Papp, 1973	Apanteles biroicus	Papp, 1973		Holotype female, HNHM	Country of type locality: Hungary	not examined but paratype examined	PAL	PAL- Hungary, Romania, Tunisia	1973
Apanteles bitalensis	de Saeger, 1944	Apanteles bitalensis	de Saeger, 1944		Syntypes female, RMCA	Country of type locality: Rwanda	not examined but original description checked	AFR	AFR- Democratic Republic of Congo, Rwanda	1944
Apanteles bordagei	Giard, 1898	Apanteles bordagei	Giard, 1898		Type lost	Country of type locality: Réunion	not examined but original description checked	AFR	AFR- Democratic Republic of Congo, Kenya, Réunion, Tanzania	1902
Apanteles brachmiae	Bhatnagar, 1950	Apanteles brachmiae	Bhatnagar, 1950		Holotype female, INPC	Country of type locality: India	not examined but original description checked	OTL	OTL- India	1948
Apanteles braziliensis	(Kieffer & Tavares, 1925)	Cecidobracon braziliensis	Kieffer & Tavares, 1925		Type and depository unknown	Country of type locality: Brazil	not examined but original description checked	NEO	NEO- Brazil (BA)	1925
Apanteles bredoi	de Saeger, 1941	Apanteles bredoi	de Saeger, 1941		Holotype female, RMCA	Country of type locality: Democratic Republic of Congo	not examined but original description checked	AFR	AFR- Democratic Republic of Congo, Senegal	1941
Apanteles brethesi	Porter, 1917	Apanteles brethesi	Porter, 1917		Type and depository unknown	Country of type locality: Chile	not examined	NEO	NEO- Chile	1917
Apanteles brevicarinis	Song, 2002	Apanteles brevicarinis	Song, 2002		Holotype female, FAFU	Country of type locality: China	not examined but subsequent treatment of the species checked	OTL	OTL- China (HB)	2002
Apanteles brevimetacarpus	Hedqvist, 1965	Apanteles brevimetacarpus	Hedqvist, 1965	Illidops metacarpus Hedqvist, 1965 [subsequent misspelling (Papp 2003).	Holotype female, MZH	Country of type locality: Cape Verde	examined	AFR, PAL	AFR- Cape Verde; PAL- Tunisia	1965
Apanteles brevivena	Liu & Chen, 2015	Apanteles brevivena	Liu & Chen, 2015		Holotype female, ZJUH	Country of type locality: China	not examined but original description checked	PAL	PAL- China (XJ, LN, JL, NM, SD)	2015
Apanteles bruchi	Blanchard, 1941	Apanteles bruchi	Blanchard, 1941		Type lost	Country of type locality: Argentina	not examined but subsequent treatment of the species checked	NEO	NEO- Argentina, Peru	1941
Apanteles brunnistigma	Abdinbekova, 1969	Apanteles brunnistigma	Abdinbekova, 1969	Apanteles sotades Nixon, 1976	Holotype female, ZIN	Country of type locality: Azerbaijan	not examined but authoritatively identified specimens examined	NEA, PAL	NEA- Canada (MB, NL, NT, ON, YT); PAL- Azerbaijan, Canary Islands, Czech Republic, Finland, France, Germany, Hungary, Iran, Italy, Korea, Lithuania, Russia (ZAB, PRI, TOM), Sweden, Switzerland, Turkey, United Kingdom, Ukraine	1969
Apanteles brunnus	Rao & Chalikwar, 1976	Apanteles brunnus	Rao & Chalikwar, 1976		Holotype female, BAMU	Country of type locality: India	not examined but original description checked	OTL	OTL- India	1976
Apanteles burunganus	de Saeger, 1944	Apanteles burunganus	de Saeger, 1944		Holotype female, RMCA	Country of type locality: Democratic Republic of Congo	not examined but original description checked	AFR	AFR- Democratic Republic of Congo	1944
Apanteles caesar	Wilkinson, 1938	Apanteles caesar	Wilkinson, 1938		Holotype female, NHMUK	Country of type locality: Namibia	examined	AFR	AFR- Namibia, South Africa	1938
Apanteles calixtomoragai	Fernández-Triana, 2014	Apanteles calixtomoragai	Fernández-Triana, 2014		Holotype female, CNC	Country of type locality: Costa Rica	examined	NEO	NEO- Costa Rica	2014
Apanteles calycinae	Wilkinson, 1928	Apanteles calycinae	Wilkinson, 1928		Holotype female, NHMUK	Country of type locality: India	examined	OTL	OTL- India, Vietnam	1928
Apanteles camilla	Nixon, 1965	Apanteles camilla	Nixon, 1965		Holotype female, NHMUK	Country of type locality: India	examined	OTL	OTL- India	1965
Apanteles camirus	Nixon, 1965	Apanteles camirus	Nixon, 1965		Holotype female, NHMUK	Country of type locality: South Africa	examined	AFR	AFR- South Africa	1965
Apanteles canarsiae	Ashmead, 1898	Apanteles canarsiae	Ashmead, 1898	Apanteles housatannuckorum Viereck, 1917; Apanteles maquinnai Viereck, 1917	Holotype female, USNM	Country of type locality: United States	examined	NEA	NEA- Canada (ON, QC), United States (AR, CT, DC, IL, IN, IA, KS, NY, VA)	1898
Apanteles carloscastilloi	Fernández-Triana, 2014	Apanteles carloscastilloi	Fernández-Triana, 2014		Holotype female, CNC	Country of type locality: Costa Rica	examined	NEO	NEO- Costa Rica	2014
Apanteles carlosguadamuzi	Fernández-Triana, 2014	Apanteles carlosguadamuzi	Fernández-Triana, 2014		Holotype female, CNC	Country of type locality: Costa Rica	examined	NEO	NEO- Costa Rica	2014
Apanteles carlosrodriguezi	Fernández-Triana, 2014	Apanteles carlosrodriguezi	Fernández-Triana, 2014		Holotype female, CNC	Country of type locality: Costa Rica	examined	NEO	NEO- Costa Rica	2014
Apanteles carlosviquezi	Fernández-Triana, 2014	Apanteles carlosviquezi	Fernández-Triana, 2014		Holotype female, CNC	Country of type locality: Costa Rica	examined	NEO	NEO- Costa Rica	2014
Apanteles carloszunigai	Fernández-Triana, 2014	Apanteles carloszunigai	Fernández-Triana, 2014		Holotype female, CNC	Country of type locality: Costa Rica	examined	NEO	NEO- Costa Rica	2014
Apanteles carolinacanoae	Fernández-Triana, 2014	Apanteles carolinacanoae	Fernández-Triana, 2014		Holotype female, CNC	Country of type locality: Costa Rica	examined	NEO	NEO- Costa Rica	2014
Apanteles carpatus	(Say, 1836)	Microgaster carpata	Say, 1836	Urogaster solitarius Ashmead, 1900; Protapanteles hawaiiensis Ashmead, 1901; Urogaster fuscicornis Cameron, 1910; Apanteles piceoventris Muesebeck, 1921; Apanteles igae Watanabe, 1932; Apanteles sarcitorius Telenga, 1955; Apanteles ultericus Telenga, 1955	Holotype female, lost	Country of type locality: United States	not examined but subsequent treatment of the species checked	AFR, AUS, NEA, NEO, OTL, PAL	AFR- Democratic Republic of Congo, Ghana, Mozambique, South Africa, Tanzania; AUS- Australia (QLD), Fiji, Hawaiian Islands, New Zealand; NEA- Canada (AB, BC, NB, NL, ON, PE, QC, SK), United States (CO, CT, DE, IL, IN, MD, MA, MI, MO, NH, NJ, NY, SC, TX, VA); NEO- Argentina, Bermuda, Brazil (SP), Cuba, Grenada, Peru, Puerto Rico; OTL- China (SN, TW, ZJ), Malaysia, Vietnam; PAL- Armenia, Croatia, F…	1836
Apanteles cassiae	Chalikwar & Rao, 1982	Apanteles cassiae	Chalikwar & Rao, 1982		Type and depository unknown	Country of type locality: India	not examined	OTL	OTL- India	1982
Apanteles cato	de Saeger, 1944	Apanteles cato	de Saeger, 1944		Holotype female, RMCA	Country of type locality: Democratic Republic of Congo	not examined but original description checked	AFR	AFR- Democratic Republic of Congo, Rwanda	1944
Apanteles cavatiptera	Chen & Song, 2004	Apanteles cavatiptera	Chen & Song, 2004		Holotype female, FAFU	Country of type locality: China	not examined but original description checked	OTL	OTL- China (FJ, YN)	2004
Apanteles cavatithoracicus	Chen, 2001	Apanteles cavatithoracica	Chen, 2001		Holotype female, FAFU	Country of type locality: China	not examined but subsequent treatment of the species checked	OTL	OTL- China (FJ, HB)	2001
Apanteles cavifrons	Nixon, 1965	Apanteles cavifrons	Nixon, 1965		Holotype female, USNM	Country of type locality: Philippines	examined	OTL	OTL- Philippines	1965
Apanteles cebes	Nixon, 1965	Apanteles cebes	Nixon, 1965		Holotype female, USNM	Country of type locality: Philippines	examined	OTL	OTL- Philippines	1965
Apanteles cecidiptae	(Brèthes, 1916)	Allapanteles cecidiptae	Brèthes, 1916		Syntypes female and male, MACN	Country of type locality: Argentina	not examined	NEO	NEO- Argentina	1916
Apanteles cerberus	Nixon, 1965	Apanteles cerberus	Nixon, 1965		Holotype female, NHMUK	Country of type locality: India	examined	OTL	OTL- India	1965
Apanteles cestius	Nixon, 1965	Apanteles cestius	Nixon, 1965		Holotype female, USNM	Country of type locality: Philippines	examined	OTL	OTL- Philippines	1965
Apanteles chalcomelas	Nixon, 1965	Apanteles chalcomelas	Nixon, 1965		Holotype female, NHMUK	Country of type locality: South Africa	examined	AFR	AFR- South Africa	1965
Apanteles changhingensis	Chu, 1937	Apanteles changhingensis	Chu, 1937		Holotype female, depository unknown	Country of type locality: China	not examined but subsequent treatment of the species checked	OTL	OTL- China (FJ, ZJ)	1937
Apanteles characomae	Risbec, 1951	Apanteles characomae	Risbec, 1951		Holotype male, depository unknown	Country of type locality: Ivory Coast	not examined but original description checked	AFR	AFR- Ivory Coast	1951
Apanteles chatterjeei	Sharma & Chatterjee, 1970	Apanteles chatterjeei	Sharma & Chatterjee, 1970		Holotype female, IFRI	Country of type locality: India	not examined but original description checked	OTL	OTL- India	1970
Apanteles chloris	Nixon, 1965	Apanteles chloris	Nixon, 1965		Holotype female, USNM	Country of type locality: Philippines	examined	OTL	OTL- Philippines, Vietnam	1965
Apanteles christianzunigai	Fernández-Triana, 2014	Apanteles christianzunigai	Fernández-Triana, 2014		Holotype female, CNC	Country of type locality: Costa Rica	examined	NEO	NEO- Costa Rica	2014
Apanteles cingulicornis	Granger, 1949	Apanteles cingulicornis	Granger, 1949		Syntypes female, MNHN	Country of type locality: Madagascar	not examined but original description checked	AFR	AFR- Madagascar	1949
Apanteles cinthiabarrantesae	Fernández-Triana, 2014	Apanteles cinthiabarrantesae	Fernández-Triana, 2014		Holotype female, CNC	Country of type locality: Costa Rica	examined	NEO	NEO- Costa Rica	2014
Apanteles ciriloumanai	Fernández-Triana, 2014	Apanteles ciriloumanai	Fernández-Triana, 2014		Holotype female, CNC	Country of type locality: Costa Rica	examined	NEO	NEO- Costa Rica	2014
Apanteles clita	Nixon, 1965	Apanteles clita	Nixon, 1965		Holotype female, NHMUK	Country of type locality: India	examined	OTL	OTL- China (FJ), India, Vietnam	1965
Apanteles cockerelli	Muesebeck, 1921	Apanteles cockerelli	Muesebeck, 1921		Holotype female, USNM	Country of type locality: United States	not examined but original description checked	NEA	NEA- United States (CA, ID, IA, MI, MO, NE, NM, OR, SD, TX)	1921
Apanteles cocotis	Wilkinson, 1934	Apanteles cocotis	Wilkinson, 1934		Holotype female, NHMUK	Country of type locality: Indonesia	examined	OTL	OTL- Indonesia, Vietnam	1934
Apanteles coedicius	Nixon, 1965	Apanteles coedicius	Nixon, 1965		Holotype female, USNM	Country of type locality: Philippines	examined	OTL	OTL- Philippines, Vietnam	1965
Apanteles coffeellae	Muesebeck, 1958	Apanteles coffeellae	Muesebeck, 1958		Holotype female, USNM	Country of type locality: Guadeloupe	not examined but original description checked	NEO	NEO- Guadeloupe, Puerto Rico	1958
Apanteles coilus	Nixon, 1965	Apanteles coilus	Nixon, 1965		Holotype female, NHMUK	Country of type locality: South Africa	examined	AFR	AFR- South Africa	1965
Apanteles conanchetorum	Viereck, 1917	Apanteles conanchetorum	Viereck, 1917		Holotype female, USNM	Country of type locality: United States	examined	NEA	NEA- Canada (NS, ON), United States (AR, CT, DC, IL, IA, KS, MI, MO, NY, OH, PA, SC, SD, WV, WI)	1917
Apanteles concordalis	Cameron, 1911	Apanteles concordalis	Cameron, 1911		Holotype female, NHMUK	Country of type locality: Guyana	examined	NEO	NEO- Guyana, Peru	1911
Apanteles conon	Nixon, 1965	Apanteles conon	Nixon, 1965		Holotype female, NHMUK	Country of type locality: Indonesia	examined	OTL, PAL	OTL- China (HB, TW), Indonesia, Philippines; PAL- Korea	1965
Apanteles conspicabilis	de Saeger, 1944	Apanteles conspicabilis	de Saeger, 1944		Holotype female, RMCA	Country of type locality: Democratic Republic of Congo	not examined but original description checked	AFR	AFR- Democratic Republic of Congo, Rwanda	1944
Apanteles contactus	Papp, 1977	Apanteles contactus	Papp, 1977		Holotype female, HNHM	Country of type locality: Mongolia	not examined but original description checked	PAL	PAL- Mongolia, Russia (ZAB)	1977
Apanteles contaminatus	(Haliday, 1834)	Microgaster contaminatus	Haliday, 1834		Neotype female, NHMUK	Country of type locality: United Kingdom	examined	PAL	PAL- Ireland, Italy, Netherlands, United Kingdom	1834
Apanteles contemptus	Nixon, 1965	Apanteles contemptus	Nixon, 1965		Holotype female, USNM	Country of type locality: Singapore	examined	OTL	OTL- Singapore	1965
Apanteles cordoi	de Santis, 1980	Apanteles cordoi	de Santis, 1980		Holotype female, MLP	Country of type locality: Argentina	not examined but subsequent treatment of the species checked	NEO	NEO- Argentina	1980
Apanteles cornicula	Chen & Song, 2004	Apanteles cornicula	Chen & Song, 2004		Holotype female, FAFU	Country of type locality: China	not examined but original description checked	OTL	OTL- China (FJ)	2004
Apanteles cosmopterygivorus	Liu & Chen, 2014	Apanteles cosmopterygivorus	Liu & Chen, 2014		Holotype female, ZJUH	Country of type locality: China	not examined but original description checked	OTL	OTL- China (ZJ)	2014
Apanteles coxalis	Szépligeti, 1911	Apanteles coxalis	Szépligeti, 1911		Holotype female, ZMHB	Country of type locality: Tanzania	not examined but subsequent treatment of the species checked	AFR	AFR- Democratic Republic of Congo, Malawi, Senegal, Tanzania	1911
Apanteles crassicornis	(Provancher, 1886)	Microgaster crassicornis	Provancher, 1886	Microgaster crassicornis Provancher [primary junior homonym of Microgaster crassicornis Ruthe, 1860]	Lectotype female, ULQC	Country of type locality: Canada	examined	NEA	NEA- Canada (AB, ON, QC, SK), United States (AZ, IL, IN, IA, KS, MD, MA, MI, MN, MO, NJ, NY, OH, PA)	1886
Apanteles crates	Nixon, 1965	Apanteles crates	Nixon, 1965		Holotype female, USNM	Country of type locality: Philippines	examined	OTL	OTL- Philippines, Vietnam	1965
Apanteles crispulae	Blanchard, 1943	Apanteles crispulae	Blanchard, 1943		Holotype female, MACN	Country of type locality: Argentina	not examined but original description checked	NEO	NEO- Argentina	1943
Apanteles cristianalemani	Fernández-Triana, 2014	Apanteles cristianalemani	Fernández-Triana, 2014		Holotype female, CNC	Country of type locality: Costa Rica	examined	NEO	NEO- Costa Rica	2014
Apanteles crius	Nixon, 1965	Apanteles crius	Nixon, 1965		Holotype female, USNM	Country of type locality: Philippines	examined	OTL	OTL- Philippines	1965
Apanteles croceicornis	Muesebeck, 1958	Apanteles croceicornis	Muesebeck, 1958		Holotype female, USNM	Country of type locality: Peru	not examined but original description checked	NEO	NEO- Peru	1958
Apanteles crocidolomiae	Ahmad, 1945	Apanteles crocidolomiae	Ahmad, 1945		Holotype female, INPC	Country of type locality: India	not examined but original description checked	OTL	OTL- India	1945
Apanteles crouzeli	Blanchard, 1947	Apanteles crouzeli	Blanchard, 1947	Apanteles crouzelae de Santis, 1967 [unjustified emendation]	Holotype female, MACN	Country of type locality: Argentina	not examined but original description checked	NEO	NEO- Argentina	1947
Apanteles cuneiformis	Song & Chen, 2004	Apanteles cuneiformis	Song & Chen, 2004		Holotype female, FAFU	Country of type locality: China	not examined but original description checked	OTL	OTL- China (FJ, YN)	2004
Apanteles curvicaudatus	Granger, 1949	Apanteles curvicaudatus	Granger, 1949		Syntypes female and male, MNHN	Country of type locality: Madagascar	not examined but original description checked	AFR	AFR- Madagascar	1949
Apanteles cynthiacorderoae	Fernández-Triana, 2014	Apanteles cynthiacorderoae	Fernández-Triana, 2014		Holotype female, CNC	Country of type locality: Costa Rica	examined	NEO	NEO- Costa Rica	2014
Apanteles cyprioides	Nixon, 1965	Apanteles cyprioides	Nixon, 1965		Holotype female, USNM	Country of type locality: Philippines	examined	AFR, OTL	AFR- South Africa; OTL- China (FJ, HN), Philippines, Singapore	1965
Apanteles cypris	Nixon, 1965	Apanteles cypris	Nixon, 1965		Holotype female, USNM	Country of type locality: Philippines	examined	OTL, PAL	OTL- Bangladesh, China (FJ, GD, GX, GZ, HI, HK, HB, HN, JS, JX, SH, SN, TW, YN, ZJ), India, Indonesia, Malaysia, Nepal, Pakistan, Philippines, Singapore, Sri Lanka, Vietnam; PAL- China (AH, HA, SN, SD), Japan	1965
Apanteles daimenes	Nixon, 1965	Apanteles daimenes	Nixon, 1965		Holotype female, NHMUK	Country of type locality: Fiji	examined	AUS	AUS- Fiji	1965
Apanteles dakotae	Muesebeck, 1921	Apanteles dakotae	Muesebeck, 1921		Holotype female, USNM	Country of type locality: United States	not examined but original description checked	NEA	NEA- United States (ID, SD)	1921
Apanteles decoloratus	Granger, 1949	Apanteles decoloratus	Granger, 1949		Syntypes female, MNHN	Country of type locality: Madagascar	not examined but original description checked	AFR	AFR- Madagascar	1949
Apanteles deifiliadavilae	Fernández-Triana, 2014	Apanteles deifiliadavilae	Fernández-Triana, 2014		Holotype female, CNC	Country of type locality: Costa Rica	examined	NEO	NEO- Costa Rica	2014
Apanteles delhiensis	Muesebeck & Subba Rao, 1958	Apanteles delhiensis	Muesebeck & Subba Rao, 1958		Holotype female, USNM	Country of type locality: India	not examined but original description checked	OTL	OTL- India	1958
Apanteles dentatus	Muesebeck, 1958	Apanteles dentatus	Muesebeck, 1958		Holotype female, USNM	Country of type locality: Brazil	not examined but original description checked	NEO	NEO- Brazil (SP)	1958
Apanteles deplanatus	Muesebeck, 1957	Apanteles deplanatus	Muesebeck, 1957		Holotype female, USNM	Country of type locality: Mexico	not examined but subsequent treatment of the species checked	NEO	NEO- Mexico	1957
Apanteles depressariae	Muesebeck, 1931	Apanteles depressariae	Muesebeck, 1931		Holotype female, USNM	Country of type locality: United States	not examined but original description checked	NEA	NEA- Canada (NS, ON, QC), United States (IA, ME, MA, VT)	1931
Apanteles derivatus	Long, 2010	Apanteles derivatus	Long, 2010		Holotype female, IEBR	Country of type locality: Vietnam	not examined but original description checked	OTL	OTL- Vietnam	2010
Apanteles desantisi	Blanchard, 1947	Apanteles desantisi	Blanchard, 1947		Holotype female, MACN	Country of type locality: Argentina	not examined but original description checked	NEO	NEO- Argentina	1947
Apanteles despectus	Nixon, 1965	Apanteles despectus	Nixon, 1965		Holotype female, NHMUK	Country of type locality: Thailand	examined	OTL	OTL- Thailand	1965
Apanteles diatraeae	Muesebeck, 1921	Apanteles diatraeae	Muesebeck, 1921		Holotype female, USNM	Country of type locality: Cuba	not examined but subsequent treatment of the species checked	NEA, NEO	NEA- United States (AZ, FL); NEO- Colombia, Cuba, Dominican Republic, Grenada, Guatemala, Haiti, Honduras, Jamaica, Mexico, Nicaragua, Panama, Puerto Rico, Trinidad & Tobago, Venezuela	1921
Apanteles dickyui	Fernández-Triana, 2014	Apanteles dickyui	Fernández-Triana, 2014		Holotype female, CNC	Country of type locality: Costa Rica	examined	NEO	NEO- Costa Rica	2014
Apanteles dictys	Nixon, 1965	Apanteles dictys	Nixon, 1965		Holotype female, NHMUK	Country of type locality: Indonesia	examined	OTL	OTL- Indonesia	1965
Apanteles didiguadamuzi	Fernández-Triana, 2014	Apanteles didiguadamuzi	Fernández-Triana, 2014		Holotype female, CNC	Country of type locality: Costa Rica	examined	NEO	NEO- Costa Rica	2014
Apanteles dido	Nixon, 1965	Apanteles dido	Nixon, 1965		Holotype female, NHMUK	Country of type locality: South Africa	examined	AFR	AFR- South Africa	1965
Apanteles diegoalpizari	Fernández-Triana, 2014	Apanteles diegoalpizari	Fernández-Triana, 2014		Holotype female, CNC	Country of type locality: Costa Rica	examined	NEO	NEO- Costa Rica	2014
Apanteles diegotorresi	Fernández-Triana, 2014	Apanteles diegotorresi	Fernández-Triana, 2014		Holotype female, CNC	Country of type locality: Costa Rica	examined	NEO	NEO- Costa Rica	2014
Apanteles diniamartinezae	Fernández-Triana, 2014	Apanteles diniamartinezae	Fernández-Triana, 2014		Holotype female, CNC	Country of type locality: Costa Rica	examined	NEO	NEO- Costa Rica	2014
Apanteles diocles	Nixon, 1965	Apanteles diocles	Nixon, 1965		Holotype female, NHMUK	Country of type locality: India	examined	OTL	OTL- China (HN), India, Indonesia, Philippines, Vietnam	1965
Apanteles diourbeli	Risbec, 1951	Apanteles diourbeli	Risbec, 1951		Holotype male, depository unknown	Country of type locality: Senegal	not examined but original description checked	AFR	AFR- Senegal	1951
Apanteles dissimilis	Nixon, 1965	Apanteles dissimile	Nixon, 1965		Holotype female, USNM	Country of type locality: Philippines	examined	OTL, PAL	OTL- China (FJ, HB), Philippines, Vietnam; PAL- China (JL)	1965
Apanteles dores	Nixon, 1965	Apanteles dores	Nixon, 1965		Holotype female, USNM	Country of type locality: Malaysia	examined	OTL	OTL- Malaysia, Vietnam	1965
Apanteles dotus	Nixon, 1965	Apanteles dotus	Nixon, 1965		Holotype female, NHMUK	Country of type locality: Sri Lanka	examined	OTL	OTL- Philippines, Sri Lanka, Vietnam	1965
Apanteles drupes	Nixon, 1965	Apanteles drupes	Nixon, 1965		Holotype female, NHMUK	Country of type locality: South Africa	examined	AFR	AFR- South Africa	1965
Apanteles dumosus	Liu & Chen, 2014	Apanteles dumosus	Liu & Chen, 2014		Holotype female, ZJUH	Country of type locality: China	not examined but original description checked	PAL	PAL- China (JL, LN)	2014
Apanteles duniagarciae	Fernández-Triana, 2014	Apanteles duniagarciae	Fernández-Triana, 2014		Holotype female, CNC	Country of type locality: Costa Rica	examined	NEO	NEO- Costa Rica	2014
Apanteles duplicatus	Brèthes, 1922	Apanteles duplicatus	Brèthes, 1922		Holotype female, MACN	Country of type locality: Argentina	not examined	NEO	NEO- Argentina	1922
Apanteles duvalierbricenoi	Fernández-Triana, 2014	Apanteles duvalierbricenoi	Fernández-Triana, 2014		Holotype female, CNC	Country of type locality: Costa Rica	examined	NEO	NEO- Costa Rica	2014
Apanteles edgarjimenezi	Fernández-Triana, 2014	Apanteles edgarjimenezi	Fernández-Triana, 2014		Holotype female, CNC	Country of type locality: Costa Rica	examined	NEO	NEO- Costa Rica	2014
Apanteles edithlopezae	Fernández-Triana, 2014	Apanteles edithlopezae	Fernández-Triana, 2014		Holotype female, CNC	Country of type locality: Costa Rica	examined	NEO	NEO- Costa Rica	2014
Apanteles eduardoramirezi	Fernández-Triana, 2014	Apanteles eduardoramirezi	Fernández-Triana, 2014		Holotype female, CNC	Country of type locality: Costa Rica	examined	NEO	NEO- Costa Rica	2014
Apanteles edwardsii	Riley, 1889	Apanteles edwardsii	Riley, 1889		Holotype female, USNM	Country of type locality: United States	examined	NEA	NEA- Canada (ON, QC), United States (CT, IL, IA, ME, MA, MI, MN, NY, OH)	1889
Apanteles edwinapuii	Fernández-Triana, 2014	Apanteles edwinapuii	Fernández-Triana, 2014		Holotype female, CNC	Country of type locality: Costa Rica	examined	NEO	NEO- Costa Rica	2014
Apanteles elagabalus	Nixon, 1965	Apanteles elagabalus	Nixon, 1965		Holotype female, AEIC	Country of type locality: Philippines	not examined but original description checked	OTL	OTL- Philippines	1965
Apanteles eldarayae	Fernández-Triana, 2014	Apanteles eldarayae	Fernández-Triana, 2014		Holotype female, CNC	Country of type locality: Costa Rica	examined	NEO	NEO- Costa Rica	2014
Apanteles eliethcantillanoae	Fernández-Triana, 2014	Apanteles eliethcantillanoae	Fernández-Triana, 2014		Holotype female, CNC	Country of type locality: Costa Rica	examined	NEO	NEO- Costa Rica	2014
Apanteles epiblemae	Muesebeck, 1935	Apanteles epiblemae	Muesebeck, 1935		Holotype female, USNM	Country of type locality: United States	examined	NEA	NEA- United States (CA, DE, FL, GA, KS)	1935
Apanteles epijarbi	Rao, 1953	Apanteles epijarbi	Rao, 1953		Holotype female, SJCA	Country of type locality: India	not examined but original description checked	OTL	OTL- India	1953
Apanteles epinotiae	Viereck, 1912	Apanteles epinotiae	Viereck, 1912		Holotype male, USNM	Country of type locality: United States	examined	NEA	NEA- Canada (ON), United States (CT, FL, IL, KS, KY, ME, MD, MA, MO, NE, NJ, NY, OH, OK, PA, SC, TX, VA, WV)	1912
Apanteles erickduartei	Fernández-Triana, 2014	Apanteles erickduartei	Fernández-Triana, 2014		Holotype female, CNC	Country of type locality: Costa Rica	examined	NEO	NEO- Costa Rica	2014
Apanteles eriphyle	Nixon, 1965	Apanteles eriphyle	Nixon, 1965		Holotype female, USNM	Country of type locality: Philippines	examined	OTL	OTL- Philippines	1965
Apanteles erse	Nixon, 1965	Apanteles erse	Nixon, 1965		Holotype female, NHMUK	Country of type locality: Indonesia	examined	OTL	OTL- Indonesia, Malaysia	1965
Apanteles esthercentenoae	Fernández-Triana, 2014	Apanteles esthercentenoae	Fernández-Triana, 2014		Holotype female, CNC	Country of type locality: Costa Rica	examined	NEO	NEO- Costa Rica	2014
Apanteles eublemmae	Nixon, 1965	Apanteles eublemmae	Nixon, 1965		Holotype female, NHMUK	Country of type locality: Tanzania	examined	AFR	AFR- Kenya, South Africa, Tanzania	1965
Apanteles eugeniaphilipsae	Fernández-Triana, 2014	Apanteles eugeniaphilipsae	Fernández-Triana, 2014		Holotype female, CNC	Country of type locality: Costa Rica	examined	NEO	NEO- Costa Rica	2014
Apanteles eulogiosequeirai	Fernández-Triana, 2014	Apanteles eulogiosequeirai	Fernández-Triana, 2014		Holotype female, CNC	Country of type locality: Costa Rica	examined	NEO	NEO- Costa Rica	2014
Apanteles eupolis	Nixon, 1965	Apanteles eupolis	Nixon, 1965		Holotype female, NHMUK	Country of type locality: South Africa	examined	AFR	AFR- South Africa	1965
Apanteles eurynome	Nixon, 1965	Apanteles eurynome	Nixon, 1965		Holotype female, NHMUK	Country of type locality: Fiji	examined	AUS	AUS- Fiji	1965
Apanteles eurytergis	de Saeger, 1941	Apanteles eurytergis	de Saeger, 1941		Holotype female, RMCA	Country of type locality: Democratic Republic of Congo	not examined but original description checked	AFR	AFR- Cape Verde, Democratic Republic of Congo	1941
Apanteles evadnix	Shenefelt, 1972	Apanteles evadnix	Shenefelt, 1972	Apanteles evadne Nixon, 1965 [primary junior homonym of Apanteles evadne Nixon, 1955]	Holotype female, NHMUK	Country of type locality: Uganda	examined	AFR	AFR- Uganda	1972
Apanteles evanidus	Papp, 1975	Apanteles evanidus	Papp, 1975	Apanteles calpurnia Nixon, 1976	Holotype female, HNHM	Country of type locality: Hungary	not examined but original description checked	PAL	PAL- Finland, Hungary, Moldova, Russia (S), Sweden, Turkey, Ukraine	1975
Apanteles evansi	Nixon, 1971	Apanteles evansi	Nixon, 1971		Holotype female, NHMUK	Country of type locality: Kenya	examined	AFR	AFR- Cape Verde, Kenya	1971
Apanteles faustina	Nixon, 1965	Apanteles faustina	Nixon, 1965		Holotype female, NHMUK	Country of type locality: Mauritius	examined	AFR	AFR- Mauritius	1965
Apanteles federicomatarritai	Fernández-Triana, 2014	Apanteles federicomatarritai	Fernández-Triana, 2014		Holotype female, CNC	Country of type locality: Costa Rica	examined	NEO	NEO- Costa Rica	2014
Apanteles felipechavarriai	Fernández-Triana, 2014	Apanteles felipechavarriai	Fernández-Triana, 2014		Holotype female, CNC	Country of type locality: Costa Rica	examined	NEO	NEO- Costa Rica	2014
Apanteles felixcarmonai	Fernández-Triana, 2014	Apanteles felixcarmonai	Fernández-Triana, 2014		Holotype female, CNC	Country of type locality: Costa Rica	examined	NEO	NEO- Costa Rica	2014
Apanteles feltiae	Viereck, 1912	Apanteles feltiae	Viereck, 1912		Holotype female, USNM	Country of type locality: United States	examined	NEA	NEA- Canada (SK) United States (AZ, CA, ID, IN, IA, MI, OH, SD, UT)	1912
Apanteles fernandochavarriai	Fernández-Triana, 2014	Apanteles fernandochavarriai	Fernández-Triana, 2014		Holotype female, CNC	Country of type locality: Costa Rica	examined	NEO	NEO- Costa Rica	2014
Apanteles firmus	Telenga, 1949	Apanteles firmus	Telenga, 1949	Apanteles firmus rufipes Telenga, 1955	Holotype and depository unknown	Country of type locality: Tajikistan	not examined but authoritatively identified specimens examined	PAL	PAL- Armenia, Azerbaijan, France, Hungary, Kazakhstan, Korea, Mongolia, Romania, Russia (YAR), Tajikistan, Ukraine, Yugoslavia	1949
Apanteles flavicapus	Liu & Chen, 2014	Apanteles flavicapus	Liu & Chen, 2014		Holotype female, ZJUH	Country of type locality: China	not examined but original description checked	OTL	OTL- China (GD)	2014
Apanteles flavicentrus	Long, 2010	Apanteles flavicentrus	Long, 2010		Holotype female, IEBR	Country of type locality: Vietnam	not examined but original description checked	OTL	OTL- Vietnam	2010
Apanteles flavigaster	Long, 2010	Apanteles flavigaster	Long, 2010		Holotype female, IEBR	Country of type locality: Vietnam	not examined but original description checked	OTL	OTL- Vietnam	2010
Apanteles floralis	Tobias, 1966	Apanteles floralis	Tobias, 1966		Holotype female, ZIN	Country of type locality: Turkmenistan	not examined but subsequent treatment of the species checked	PAL	PAL- Kazakhstan, Mongolia, Turkmenistan	1966
Apanteles flormoralesae	Fernández-Triana, 2014	Apanteles flormoralesae	Fernández-Triana, 2014		Holotype female, CNC	Country of type locality: Costa Rica	examined	NEO	NEO- Costa Rica	2014
Apanteles florus	Nixon, 1965	Apanteles florus	Nixon, 1965		Holotype female, NHMUK	Country of type locality: China	examined	OTL	OTL- China (GD, HN)	1965
Apanteles fluitantis	de Santis, 1980	Apanteles fluitantis	de Santis, 1980		Holotype female, MLP	Country of type locality: Argentina	not examined but subsequent treatment of the species checked	NEO	NEO- Argentina	1980
Apanteles fontinalis	de Saeger, 1944	Apanteles fontinalis	de Saeger, 1944		Holotype female, RMCA	Country of type locality: Rwanda	not examined but original description checked	AFR	AFR- Democratic Republic of Congo, Réunion, Rwanda	1944
Apanteles forbesi	Viereck, 1910	Apanteles forbesi	Viereck, 1910		Holotype female, USNM	Country of type locality: United States	examined	NEA	NEA- Canada (MB, NS, ON), United States (AZ, CT, FL, IL, IN, IA, KS, KY, MD, MA, MO, NY, OR, SD)	1910
Apanteles franciscopizarroi	Fernández-Triana, 2014	Apanteles franciscopizarroi	Fernández-Triana, 2014		Holotype female, CNC	Country of type locality: Costa Rica	examined	NEO	NEO- Costa Rica	2014
Apanteles franciscoramirezi	Fernández-Triana, 2014	Apanteles franciscoramirezi	Fernández-Triana, 2014		Holotype female, CNC	Country of type locality: Costa Rica	examined	NEO	NEO- Costa Rica	2014
Apanteles freddyquesadai	Fernández-Triana, 2014	Apanteles freddyquesadai	Fernández-Triana, 2014		Holotype female, CNC	Country of type locality: Costa Rica	examined	NEO	NEO- Costa Rica	2014
Apanteles freddysalazari	Fernández-Triana, 2014	Apanteles freddysalazari	Fernández-Triana, 2014		Holotype female, CNC	Country of type locality: Costa Rica	examined	NEO	NEO- Costa Rica	2014
Apanteles fredi	Austin & Dangerfield, 1989	Apanteles fredi	Austin & Dangerfield, 1989		Holotype female, NHMUK	Country of type locality: Guatemala	not examined but original description checked	NEO	NEO- Guatemala	1989
Apanteles frersi	(Brèthes, 1917)	Coelothorax frersi	Brèthes, 1917		Holotype female, MACN	Country of type locality: Argentina	not examined	NEO	NEO- Argentina	1917
Apanteles fumiferanae	Viereck, 1912	Apanteles fumiferanae	Viereck, 1912		Holotype female, USNM	Country of type locality: United States	examined	NEA, PAL	NEA- Canada (BC, MB, NB, NL, NT, ON, QC), United States (AK, CO, ID, ME, MA, MI, MN, MT, NM, NY, OR, SC, SD, WA, WI); PAL- Poland	1912
Apanteles fundulus	Nixon, 1965	Apanteles fundulus	Nixon, 1965		Holotype female, NHMUK	Country of type locality: Australia	examined	AUS, OTL	AUS- Australia (QLD); OTL- Vietnam	1965
Apanteles gabrielagutierrezae	Fernández-Triana, 2014	Apanteles gabrielagutierrezae	Fernández-Triana, 2014		Holotype female, CNC	Country of type locality: Costa Rica	examined	NEO	NEO- Costa Rica	2014
Apanteles galatea	Nixon, 1965	Apanteles galatea	Nixon, 1965		Holotype female, USNM	Country of type locality: Philippines	examined	OTL	OTL- Philippines	1965
Apanteles galleriae	Wilkinson, 1932	Apanteles galleriae	Wilkinson, 1932		Holotype female, NHMUK	Country of type locality: France	examined	AFR, NEA, NEO, OTL, PAL	AUS- Hawaiian Islands, New Zealand; AFR- Mauritius, Réunion; NEA- Canada (BC), United States (GA, NC, OH, SC); NEO- Argentina, Brazil (SP); OTL- China (GZ, HN, TW, ZJ), India, Pakistan; PAL- Armenia, Bulgaria, France, Greece, Hungary, Iran, Italy, Japan, Malta, Romania, Russia (PRI), Spain, Turkey, United Kingdom	1932
Apanteles gandoensis	de Saeger, 1944	Apanteles gandoensis	de Saeger, 1944		Holotype female, RMCA	Country of type locality: Rwanda	not examined but original description checked	AFR	AFR- Rwanda	1944
Apanteles garygibsoni	Fernández-Triana, 2014	Apanteles garygibsoni	Fernández-Triana, 2014		Holotype female, CNC	Country of type locality: Costa Rica	examined	NEO	NEO- Costa Rica	2014
Apanteles gaytotini	Blanchard, 1959	Apanteles gaytotini	Blanchard, 1959		Holotype female, MACN	Country of type locality: Argentina	not examined	NEO	NEO- Argentina	1959
Apanteles gerardobandoi	Fernández-Triana, 2014	Apanteles gerardobandoi	Fernández-Triana, 2014		Holotype female, CNC	Country of type locality: Costa Rica	examined	NEO	NEO- Costa Rica	2014
Apanteles gerardosandovali	Fernández-Triana, 2014	Apanteles gerardosandovali	Fernández-Triana, 2014		Holotype female, CNC	Country of type locality: Costa Rica	examined	NEO	NEO- Costa Rica	2014
Apanteles ghesquierei	de Saeger, 1941	Apanteles ghesquierei	de Saeger, 1941		Holotype female, RMCA	Country of type locality: Democratic Republic of Congo	not examined but original description checked	AFR	AFR- Democratic Republic of Congo, Senegal	1941
Apanteles gialamensis	Long, 2007	Apanteles gialamensis	Long, 2007		Holotype female, IEBR	Country of type locality: Vietnam	not examined but original description checked	OTL	OTL- Vietnam	2007
Apanteles gitebe	de Saeger, 1944	Apanteles gitebe	de Saeger, 1944		Holotype female, RMCA	Country of type locality: Democratic Republic of Congo	not examined but original description checked	AFR	AFR- Democratic Republic of Congo	1944
Apanteles gladysrojasae	Fernández-Triana, 2014	Apanteles gladysrojasae	Fernández-Triana, 2014		Holotype female, CNC	Country of type locality: Costa Rica	examined	NEO	NEO- Costa Rica	2014
Apanteles glenriverai	Fernández-Triana, 2014	Apanteles glenriverai	Fernández-Triana, 2014		Holotype female, CNC	Country of type locality: Costa Rica	examined	NEO	NEO- Costa Rica	2014
Apanteles gloriasihezarae	Fernández-Triana, 2014	Apanteles gloriasihezarae	Fernández-Triana, 2014		Holotype female, CNC	Country of type locality: Costa Rica	examined	NEO	NEO- Costa Rica	2014
Apanteles goron	Nixon, 1965	Apanteles goron	Nixon, 1965		Holotype female, NHMUK	Country of type locality: Malaysia	examined	OTL	OTL- Malaysia	1965
Apanteles gracilicorne	Song & Chen, 2004	Apanteles gracilicorne	Song & Chen, 2004		Holotype female, FAFU	Country of type locality: China	not examined but original description checked	OTL	OTL- China (FJ)	2004
Apanteles gracilipes	Song & Chen, 2004	Apanteles gracilipes	Song & Chen, 2004		Holotype female, FAFU	Country of type locality: China	not examined but original description checked	OTL	OTL- China (FJ, GD, HI, HB, YN)	2004
Apanteles guadaluperodriguezae	Fernández-Triana, 2014	Apanteles guadaluperodriguezae	Fernández-Triana, 2014		Holotype female, CNC	Country of type locality: Costa Rica	examined	NEO	NEO- Costa Rica	2014
Apanteles guamensis	(Holmgren, 1868)	Microgaster guamensis	Holmgren, 1868		Type and depository unknown	Country of type locality: Guam	not examined but authoritatively identified specimens examined	AUS	AUS- Guam	1868
Apanteles guillermopereirai	Fernández-Triana, 2014	Apanteles guillermopereirai	Fernández-Triana, 2014		Holotype female, CNC	Country of type locality: Costa Rica	examined	NEO	NEO- Costa Rica	2014
Apanteles hainanensis	Liu & Chen, 2015	Apanteles hainanensis	Liu & Chen, 2015		Holotype female, ZJUH	Country of type locality: China	not examined but original description checked	OTL	OTL- China (HI)	2015
Apanteles halfordi	Ullyett, 1946	Apanteles halfordi	Ullyett, 1946	Apanteles eriophyes Nixon, 1965	Holotype female, TMSA	Country of type locality: South Africa	not examined but original description checked	AFR	AFR- South Africa	1946
Apanteles hapaliae	de Saeger, 1941	Apanteles hapaliae	de Saeger, 1941		Holotype male, RMCA	Country of type locality: Democratic Republic of Congo	not examined but original description checked	AFR	AFR- Democratic Republic of Congo	1941
Apanteles harryramirezi	Fernández-Triana, 2014	Apanteles harryramirezi	Fernández-Triana, 2014		Holotype female, CNC	Country of type locality: Costa Rica	examined	NEO	NEO- Costa Rica	2014
Apanteles harti	Viereck, 1910	Apanteles harti	Viereck, 1910		Holotype female, USNM	Country of type locality: United States	examined	NEA	NEA- Canada (ON), United States (CT, DC, IL, IA, KS, MD, MI, MO, NJ, OH, TN)	1910
Apanteles hatinhensis	Long, 2010	Apanteles hatinhensis	Long, 2010		Holotype female, IEBR	Country of type locality: Vietnam	not examined but original description checked	OTL	OTL- Vietnam	2010
Apanteles haywardi	Blanchard, 1947	Apanteles haywardi	Blanchard, 1947		Holotype female, MACN	Country of type locality: Argentina	not examined but original description checked	NEO	NEO- Argentina, Brazil (SP)	1947
Apanteles hazelcambroneroae	Fernández-Triana, 2014	Apanteles hazelcambroneroae	Fernández-Triana, 2014		Holotype female, CNC	Country of type locality: Costa Rica	examined	NEO	NEO- Costa Rica	2014
Apanteles hebrus	Nixon, 1965	Apanteles hebrus	Nixon, 1965		Holotype female, NHMUK	Country of type locality: South Africa	examined	AFR	AFR- South Africa	1965
Apanteles hectorsolisi	Fernández-Triana, 2014	Apanteles hectorsolisi	Fernández-Triana, 2014		Holotype female, CNC	Country of type locality: Costa Rica	examined	NEO	NEO- Costa Rica	2014
Apanteles hedwigi	Shenefelt, 1972	Apanteles hedwigi	Shenefelt, 1972	Apanteles areolaris Hedwig, 1961 [primary junior homonym of Apanteles areolaris Blanchard, 1947]	Holotype female, LNKD	Country of type locality: Afghanistan	not examined but original description checked	PAL	PAL- Afghanistan	1972
Apanteles heichinensis	Sonan, 1942	Apanteles heichinensis	Sonan, 1942		Holotype male, TARI	Country of type locality: China	not examined but subsequent treatment of the species checked	OTL, PAL	OTL- China (HN, TW, ZJ); PAL- China (AH)	1942
Apanteles hellulae	Risbec, 1951	Apanteles hellulae	Risbec, 1951	Apanteles hellulae crocidolomiae Risbec, 1951 [primary junior homonym of Apanteles crocidolomiae Ahmad, 1945]	Syntypes female and male, depository unknown	Country of type locality: Senegal	not examined but original description checked	AFR	AFR- Senegal	1951
Apanteles hemara	Nixon, 1965	Apanteles hemara	Nixon, 1965	Apanteles caboverdensis Hedqvist, 1965; Apanteles proalastor Hedqvist, 1965; Apanteles bulgaricus Balevski & Tobias, 1980	Holotype female, NHMUK	Country of type locality: India	examined	AUS, AFR, OTL, PAL	AUS- Australia (ACT); AFR- Cape Verde, Egypt, Kenya, Madagascar, Mauritius, Republic of the Congo, Senegal, South Africa, Yemen; OTL- China (HN), India, Pakistan, Vietnam; PAL- Bulgaria, Canary Islands, Cyprus, France, Greece, Iran, Israel, Italy, Madeira Islands, Oman, Russia (PRI), Spain, Saudi Arabia, Turkey, United Arab Emirates, Yugoslavia	1965
Apanteles hemiaurantius	van Achterberg & Ng, 2009	Apanteles hemiaurantius	van Achterberg & Ng, 2009		Holotype female, UKM	Country of type locality: Malaysia	not examined but original description checked	OTL	OTL- Malaysia	2009
Apanteles hersilia	Nixon, 1965	Apanteles hersilia	Nixon, 1965		Holotype female, NHMUK	Country of type locality: South Africa	examined	AFR	AFR- South Africa	1965
Apanteles holmgreni	Shenefelt, 1972	Apanteles holmgreni	Shenefelt, 1972	Microgaster carbonarius Holmgren, 1868 [primary junior homonym of Microgaster carbonarius Wesmael, 1837]	Holotype female, NHRS	Country of type locality: Mauritius	not examined but subsequent treatment of the species checked	AFR	AFR- Mauritius	1972
Apanteles horaeus	Kotenko, 1986	Apanteles horaeus	Kotenko, 1986		Holotype female, SIZK	Country of type locality: Ukraine	not examined but original description checked	PAL	PAL- Russia (S), Ukraine	1986
Apanteles huberi	Fernández-Triana, 2010	Apanteles huberi	Fernández-Triana, 2010		Holotype female, CNC	Country of type locality: Canada	examined	NEA	NEA- Canada (BC)	2010
Apanteles humbertolopezi	Fernández-Triana, 2014	Apanteles humbertolopezi	Fernández-Triana, 2014		Holotype female, CNC	Country of type locality: Costa Rica	examined	NEO	NEO- Costa Rica	2014
Apanteles hyalinatus	Granger, 1949	Apanteles hyalinatus	Granger, 1949		Syntypes female and male, MNHN	Country of type locality: Madagascar	not examined but original description checked	AFR	AFR- Madagascar	1949
Apanteles hymeniae	Wilkinson, 1935	Apanteles hymeniae	Wilkinson, 1935		Holotype female, NHMUK	Country of type locality: Fiji	examined	AUS, OTL	AUS- Fiji; OTL- Vietnam	1935
Apanteles icarti	Blanchard, 1960	Apanteles icarti	Blanchard, 1960	Apanteles icartae de Santis, 1967 [unjustified emendation]	Holotype female, DPBA	Country of type locality: Argentina	not examined	NEO	NEO- Argentina	1960
Apanteles imitandus	Muesebeck, 1954	Apanteles imitandus	Muesebeck, 1954		Holotype female, USNM	Country of type locality: Brazil	not examined but original description checked	NEO	NEO- Brazil (SP)	1954
Apanteles impiger	Muesebeck, 1958	Apanteles impiger	Muesebeck, 1958		Holotype female, USNM	Country of type locality: Puerto Rico	not examined but original description checked	NEO	NEO- Cuba, Puerto Rico	1958
Apanteles importunus	Wilkinson, 1928	Apanteles importunus	Wilkinson, 1928		Holotype female, NHMUK	Country of type locality: India	examined	OTL	OTL - China (GX), India	1928
Apanteles impunctatus	Muesebeck, 1933	Apanteles impunctatus	Muesebeck, 1933		Holotype female, USNM	Country of type locality: United States	not examined but subsequent treatment of the species checked	NEA	NEA- United States (LA)	1933
Apanteles inaron	Nixon, 1965	Apanteles inaron	Nixon, 1965		Holotype female, NHMUK	Country of type locality: South Africa	examined	AFR	AFR- South Africa	1965
Apanteles incurvus	Liu & Chen, 2014	Apanteles incurvus	Liu & Chen, 2014		Holotype female, ZJUH	Country of type locality: China	not examined but original description checked	PAL	PAL- China (NX)	2014
Apanteles inesolisae	Fernández-Triana, 2014	Apanteles inesolisae	Fernández-Triana, 2014		Holotype female, CNC	Country of type locality: Costa Rica	examined	NEO	NEO- Costa Rica	2014
Apanteles inops	Nixon, 1965	Apanteles inops	Nixon, 1965		Holotype female, USNM	Country of type locality: Philippines	examined	OTL	OTL- Philippines	1965
Apanteles insignicaudatus	Granger, 1949	Apanteles insignicaudatus	Granger, 1949		Syntypes female and male, MNHN	Country of type locality: Madagascar	not examined but original description checked	AFR	AFR- Madagascar	1949
Apanteles insularis	Muesebeck, 1921	Apanteles insularis	Muesebeck, 1921	Urogaster grenadensis Ashmead, 1900 [secondary homonym of Cotesia grenadensis Ashmead, 1900]	Holotype female, NHMUK	Country of type locality: Grenada	examined	NEO	NEO- Grenada, Saint Vincent	1921
Apanteles inunctus	Nixon, 1965	Apanteles inunctus	Nixon, 1965		Holotype female, NHMUK	Country of type locality: Malaysia	examined	OTL	OTL- Malaysia	1965
Apanteles ione	Nixon, 1965	Apanteles ione	Nixon, 1965		Holotype female, NHMUK	Country of type locality: South Africa	examined	AFR	AFR- South Africa	1965
Apanteles ippeus	Nixon, 1965	Apanteles ippeus	Nixon, 1965		Holotype female, NHMUK	Country of type locality: Australia	examined	AUS, OTL	AUS- Australia (ACT, NSW, QLD); OTL- Vietnam	1965
Apanteles irenecarrilloae	Fernández-Triana, 2014	Apanteles irenecarrilloi	Fernández-Triana, 2014		Holotype female, CNC	Country of type locality: Costa Rica	examined	NEO	NEO- Costa Rica	2014
Apanteles isaacbermudezi	Fernández-Triana, 2014	Apanteles isaacbermudezi	Fernández-Triana, 2014		Holotype female, CNC	Country of type locality: Costa Rica	examined	NEO	NEO- Costa Rica	2014
Apanteles isander	Nixon, 1965	Apanteles isander	Nixon, 1965		Holotype female, NHMUK	Country of type locality: South Africa	examined	AFR, OTL	AFR- South Africa; OTL- Vietnam	1965
Apanteles isidrochaconi	Fernández-Triana, 2014	Apanteles isidrochaconi	Fernández-Triana, 2014		Holotype female, CNC	Country of type locality: Costa Rica	examined	NEO	NEO- Costa Rica	2014
Apanteles isidrovillegasi	Fernández-Triana, 2014	Apanteles isidrovillegasi	Fernández-Triana, 2014		Holotype female, CNC	Country of type locality: Costa Rica	examined	NEO	NEO- Costa Rica	2014
Apanteles ivondroensis	Granger, 1949	Apanteles ivondroensis	Granger, 1949		Holotype female, MNHN	Country of type locality: Madagascar	not examined but original description checked	AFR	AFR- Madagascar	1949
Apanteles ivonnetranae	Fernández-Triana, 2014	Apanteles ivonnetranae	Fernández-Triana, 2014		Holotype female, CNC	Country of type locality: Costa Rica	examined	NEO	NEO- Costa Rica	2014
Apanteles jairomoyai	Fernández-Triana, 2014	Apanteles jairomoyai	Fernández-Triana, 2014		Holotype female, CNC	Country of type locality: Costa Rica	examined	NEO	NEO- Costa Rica	2014
Apanteles javiercontrerasi	Fernández-Triana, 2014	Apanteles javiercontrerasi	Fernández-Triana, 2014		Holotype female, CNC	Country of type locality: Costa Rica	examined	NEO	NEO- Costa Rica	2014
Apanteles javierobandoi	Fernández-Triana, 2014	Apanteles javierobandoi	Fernández-Triana, 2014		Holotype female, CNC	Country of type locality: Costa Rica	examined	NEO	NEO- Costa Rica	2014
Apanteles javiersihezari	Fernández-Triana, 2014	Apanteles javiersihezari	Fernández-Triana, 2014		Holotype female, CNC	Country of type locality: Costa Rica	examined	NEO	NEO- Costa Rica	2014
Apanteles jenniferae	Fernández-Triana, 2010	Apanteles jenniferae	Fernández-Triana, 2010		Holotype female, CNC	Country of type locality: Canada	examined	NEA	NEA- Canada (NB, ON, QC)	2010
Apanteles jesusbrenesi	Fernández-Triana, 2014	Apanteles jesusbrenesi	Fernández-Triana, 2014		Holotype female, CNC	Country of type locality: Costa Rica	examined	NEO	NEO- Costa Rica	2014
Apanteles jesusugaldei	Fernández-Triana, 2014	Apanteles jesusugaldei	Fernández-Triana, 2014		Holotype female, CNC	Country of type locality: Costa Rica	examined	NEO	NEO- Costa Rica	2014
Apanteles jimmychevezi	Fernández-Triana, 2014	Apanteles jimmychevezi	Fernández-Triana, 2014		Holotype female, CNC	Country of type locality: Costa Rica	examined	NEO	NEO- Costa Rica	2014
Apanteles johanvargasi	Fernández-Triana, 2014	Apanteles johanvargasi	Fernández-Triana, 2014		Holotype female, CNC	Country of type locality: Costa Rica	examined	NEO	NEO- Costa Rica	2014
Apanteles jorgecortesi	Fernández-Triana, 2014	Apanteles jorgecortesi	Fernández-Triana, 2014		Holotype female, CNC	Country of type locality: Costa Rica	examined	NEO	NEO- Costa Rica	2014
Apanteles jorgehernandezi	Fernández-Triana, 2014	Apanteles jorgehernandezi	Fernández-Triana, 2014		Holotype female, CNC	Country of type locality: Costa Rica	examined	NEO	NEO- Costa Rica	2014
Apanteles josecalvoi	Fernández-Triana, 2014	Apanteles josecalvoi	Fernández-Triana, 2014		Holotype female, CNC	Country of type locality: Costa Rica	examined	NEO	NEO- Costa Rica	2014
Apanteles josecortezi	Fernández-Triana, 2014	Apanteles josecortezi	Fernández-Triana, 2014		Holotype female, CNC	Country of type locality: Costa Rica	examined	NEO	NEO- Costa Rica	2014
Apanteles josediazi	Fernández-Triana, 2014	Apanteles josediazi	Fernández-Triana, 2014		Holotype female, CNC	Country of type locality: Costa Rica	examined	NEO	NEO- Costa Rica	2014
Apanteles josejaramilloi	Fernández-Triana, 2014	Apanteles josejaramilloi	Fernández-Triana, 2014		Holotype female, CNC	Country of type locality: Costa Rica	examined	NEO	NEO- Costa Rica	2014
Apanteles josemonteroi	Fernández-Triana, 2014	Apanteles josemonteroi	Fernández-Triana, 2014		Holotype female, CNC	Country of type locality: Costa Rica	examined	NEO	NEO- Costa Rica	2014
Apanteles joseperezi	Fernández-Triana, 2014	Apanteles joseperezi	Fernández-Triana, 2014		Holotype female, CNC	Country of type locality: Costa Rica	examined	NEO	NEO- Costa Rica	2014
Apanteles joserasi	Fernández-Triana, 2014	Apanteles joserasi	Fernández-Triana, 2014		Holotype female, CNC	Country of type locality: Costa Rica	examined	NEO	NEO- Costa Rica	2014
Apanteles juanapuii	Fernández-Triana, 2014	Apanteles juanapuii	Fernández-Triana, 2014		Holotype female, CNC	Country of type locality: Costa Rica	examined	NEO	NEO- Costa Rica	2014
Apanteles juancarrilloi	Fernández-Triana, 2014	Apanteles juancarrilloi	Fernández-Triana, 2014		Holotype female, CNC	Country of type locality: Costa Rica	examined	NEO	NEO- Costa Rica	2014
Apanteles juangazoi	Fernández-Triana, 2014	Apanteles juangazoi	Fernández-Triana, 2014		Holotype female, CNC	Country of type locality: Costa Rica	examined	NEO	NEO- Costa Rica	2014
Apanteles juanhernandezi	Fernández-Triana, 2014	Apanteles juanhernandezi	Fernández-Triana, 2014		Holotype female, CNC	Country of type locality: Costa Rica	examined	NEO	NEO- Costa Rica	2014
Apanteles juanlopezi	Fernández-Triana, 2014	Apanteles juanlopezi	Fernández-Triana, 2014		Holotype female, CNC	Country of type locality: Costa Rica	examined	NEO	NEO- Costa Rica	2014
Apanteles juanmatai	Fernández-Triana, 2014	Apanteles juanmatai	Fernández-Triana, 2014		Holotype female, CNC	Country of type locality: Costa Rica	examined	NEO	NEO- Costa Rica	2014
Apanteles juanvictori	Fernández-Triana, 2014	Apanteles juanvictori	Fernández-Triana, 2014		Holotype female, CNC	Country of type locality: Costa Rica	examined	NEO	NEO- Costa Rica	2014
Apanteles jubmeli	Hedqvist, 1972	Apanteles jubmeli	Hedqvist, 1972		Holotype female, NHRS	Country of type locality: Sweden	examined	PAL	PAL- Sweden	1972
Apanteles juliodiazi	Fernández-Triana, 2014	Apanteles juliodiazi	Fernández-Triana, 2014		Holotype female, CNC	Country of type locality: Costa Rica	examined	NEO	NEO- Costa Rica	2014
Apanteles juniorlopezi	Fernández-Triana, 2014	Apanteles juniorlopezi	Fernández-Triana, 2014		Holotype female, CNC	Country of type locality: Costa Rica	examined	NEO	NEO- Costa Rica	2014
Apanteles keineraragoni	Fernández-Triana, 2014	Apanteles keineraragoni	Fernández-Triana, 2014		Holotype female, CNC	Country of type locality: Costa Rica	examined	NEO	NEO- Costa Rica	2014
Apanteles kivuensis	de Saeger, 1941	Apanteles kivuensis	de Saeger, 1941		Holotype female, RMCA	Country of type locality: Democratic Republic of Congo	not examined but original description checked	AFR	AFR- Democratic Republic of Congo	1941
Apanteles kubensis	Abdinbekova, 1969	Apanteles kubensis	Abdinbekova, 1969		Holotype female, ZIN	Country of type locality: Azerbaijan	not examined but subsequent treatment of the species checked	PAL	PAL- Azerbaijan, Hungary, Korea, Moldova, Mongolia, Russia (NC, S), Turkey	1969
Apanteles lacteus	(Nees, 1834)	Microgaster lacteus	Nees, 1834		Holotype female, lost	Country of type locality: Germany	not examined but subsequent treatment of the species checked	PAL	PAL- Armenia, Azerbaijan, Finland, Germany, Greece, Iran, Israel, Italy, Kazakhstan, Moldova, Poland, Romania, Russia (ORE, ROS, RYA, TAM), Slovakia, Sweden, Tajikistan, Tunisia, Turkey, Ukraine, United Kingdom, Uzbekistan	1834
Apanteles laevicoxis	Muesebeck, 1921	Apanteles laevicoxis	Muesebeck, 1921		Holotype female, USNM	Country of type locality: United States	examined	NEA	NEA- United States (MS)	1921
Apanteles lanassa	Nixon, 1965	Apanteles lanassa	Nixon, 1965		Holotype female, NHMUK	Country of type locality: Malaysia	examined	OTL	OTL- Malaysia	1965
Apanteles langenburgensis	Szépligeti, 1911	Apanteles langenburgensis	Szépligeti, 1911		Syntypes female and male, ZMHB	Country of type locality: Tanzania	not examined but subsequent treatment of the species checked	AFR	AFR- Democratic Republic of Congo, Ivory Coast, Malawi, Rwanda, Senegal, Tanzania	1911
Apanteles laricellae	Mason, 1959	Apanteles laricellae	Mason, 1959		Holotype female, CNC	Country of type locality: Canada	examined	NEA	NEA- Canada (NB, ON, QC), United States (WI)	1959
Apanteles latericarinatus	Song & Chen, 2001	Apanteles latericarinatus	Song & Chen, 2001		Holotype female, FAFU	Country of type locality: China	not examined but original description checked	OTL	OTL- China (FJ, YN)	2001
Apanteles latisulca	Chen & Song, 2004	Apanteles latisulca	Chen & Song, 2004		Holotype female, FAFU	Country of type locality: China	not examined but original description checked	OTL	OTL- China (FJ)	2004
Apanteles laurahuberae	Fernández-Triana, 2014	Apanteles laurahuberae	Fernández-Triana, 2014		Holotype female, CNC	Country of type locality: Costa Rica	examined	NEO	NEO- Costa Rica	2014
Apanteles laurenmoralesae	Fernández-Triana, 2014	Apanteles laurenmoralesae	Fernández-Triana, 2014		Holotype female, CNC	Country of type locality: Costa Rica	examined	NEO	NEO- Costa Rica	2014
Apanteles lavignei	Blanchard, 1959	Apanteles lavignei	Blanchard, 1959		Holotype female, MACN	Country of type locality: Brazil	not examined	NEO	NEO- Brazil (SP)	1959
Apanteles laxus	de Saeger, 1944	Apanteles laxus	de Saeger, 1944		Holotype female, RMCA	Country of type locality: Democratic Republic of Congo	not examined but original description checked	AFR	AFR- Democratic Republic of Congo	1944
Apanteles lectus	Tobias, 1964	Apanteles lectus	Tobias, 1964		Holotype female, ZIN	Country of type locality: Kazakhstan	not examined but subsequent treatment of the species checked	PAL	PAL- Kazakhstan, Lithuania, Macedonia, Mongolia, Russia (C, S), Yugoslavia	1964
Apanteles lenea	Nixon, 1976	Apanteles lenea	Nixon, 1976		Holotype female, NHMUK	Country of type locality: United Kingdom	examined	PAL	PAL- Austria, Bulgaria, Czech Republic, France, Germany, Hungary, Ireland, Italy, Korea, Romania, Russia (ZAB, PRI, SAK), Serbia, Slovakia, Spain, Sweden, Switzerland, Turkey, United Kingdom	1976
Apanteles leninguadamuzi	Fernández-Triana, 2014	Apanteles leninguadamuzi	Fernández-Triana, 2014		Holotype female, CNC	Country of type locality: Costa Rica	examined	NEO	NEO- Costa Rica	2014
Apanteles leonelgarayi	Fernández-Triana, 2014	Apanteles leonelgarayi	Fernández-Triana, 2014		Holotype female, CNC	Country of type locality: Costa Rica	examined	NEO	NEO- Costa Rica	2014
Apanteles leptothecus	(Cameron, 1907)	Pseudapanteles leptothecus	Cameron, 1907		Holotype female, NHMUK	Country of type locality: India	examined	OTL	OTL- India	1907
Apanteles leptoura	Cameron, 1909	Apanteles leptoura	Cameron, 1909		Holotype female, NHMUK	Country of type locality: Sri Lanka	examined	OTL	OTL- China (HB, HN), Malaysia, Sri Lanka	1909
Apanteles leucochiloneae	Cameron, 1911	Apanteles leucochiloneae	Cameron, 1911		Syntypes female and male, NHMUK	Country of type locality: Guyana	examined	NEO	NEO- Guyana	1911
Apanteles leucopus	(Ashmead, 1900)	Urogaster leucopus	Ashmead, 1900		Holotype female, NHMUK	Country of type locality: Grenada	examined	NEO	NEO- Grenada, Saint Vincent	1900
Apanteles leucostigmus	(Ashmead, 1900)	Urogaster leucostigmus	Ashmead, 1900		Holotype female, NHMUK	Country of type locality: Saint Vincent	examined	NEO, NEA	NEA- United States (FL); NEO- Cuba, Grenada, Puerto Rico, Saint Vincent	1900
Apanteles lilliammenae	Fernández-Triana, 2014	Apanteles lilliammenae	Fernández-Triana, 2014		Holotype female, CNC	Country of type locality: Costa Rica	examined	NEO	NEO- Costa Rica	2014
Apanteles lineodos	Cameron, 1911	Apanteles lineodos	Cameron, 1911		Holotype male, NHMUK	Country of type locality: Guyana	examined	NEO	NEO- Guyana	1911
Apanteles linus	Nixon, 1965	Apanteles linus	Nixon, 1965		Holotype female, NHMUK	Country of type locality: South Africa	examined	AFR	AFR- South Africa	1965
Apanteles liopleuris	Szépligeti, 1914	Apanteles liopleuris	Szépligeti, 1914		Holotype male, MNHN	Country of type locality: Tanzania	not examined but original description checked	AFR	AFR- Tanzania	1914
Apanteles lisabearssae	Fernández-Triana, 2014	Apanteles lisabearssae	Fernández-Triana, 2014		Holotype female, CNC	Country of type locality: Costa Rica	examined	NEO	NEO- Costa Rica	2014
Apanteles longiantenna	Chen & Song, 2004	Apanteles longiantenna	Chen & Song, 2004		Holotype female, FAFU	Country of type locality: China	not examined but original description checked	OTL	OTL- China (FJ)	2004
Apanteles longicaudatus	You & Zhou, 1991	Apanteles longicaudatus	You & Zhou, 1991		Holotype female, HUNAU	Country of type locality: China	not examined but subsequent treatment of the species checked	OTL	OTL- China (FJ, JX, ZJ)	1991
Apanteles longirostris	Chen & Song, 2004	Apanteles longirostris	Chen & Song, 2004		Holotype female, FAFU	Country of type locality: China	not examined but original description checked	OTL	OTL- China (FJ, YN)	2004
Apanteles longistylus	de Saeger, 1944	Apanteles longistylus	de Saeger, 1944		Holotype female, RMCA	Country of type locality: Democratic Republic of Congo	not examined but original description checked	AFR	AFR- Democratic Republic of Congo, Rwanda	1944
Apanteles longitergiae	Rao & Kurian, 1950	Apanteles longitergiae	Rao & Kurian, 1950		Holotype female, NZSI	Country of type locality: India	not examined but original description checked	OTL	OTL- India	1950
Apanteles luciariosae	Fernández-Triana, 2014	Apanteles luciariosae	Fernández-Triana, 2014		Holotype female, CNC	Country of type locality: Costa Rica	examined	NEO	NEO- Costa Rica	2014
Apanteles luisbrizuelai	Fernández-Triana, 2014	Apanteles luisbrizuelai	Fernández-Triana, 2014		Holotype female, CNC	Country of type locality: Costa Rica	examined	NEO	NEO- Costa Rica	2014
Apanteles luiscanalesi	Fernández-Triana, 2014	Apanteles luiscanalesi	Fernández-Triana, 2014		Holotype female, CNC	Country of type locality: Costa Rica	examined	NEO	NEO- Costa Rica	2014
Apanteles luiscantillanoi	Fernández-Triana, 2014	Apanteles luiscantillanoi	Fernández-Triana, 2014		Holotype female, CNC	Country of type locality: Costa Rica	examined	NEO	NEO- Costa Rica	2014
Apanteles luisgarciai	Fernández-Triana, 2014	Apanteles luisgarciai	Fernández-Triana, 2014		Holotype female, CNC	Country of type locality: Costa Rica	examined	NEO	NEO- Costa Rica	2014
Apanteles luisgaritai	Fernández-Triana, 2014	Apanteles luisgaritai	Fernández-Triana, 2014		Holotype female, CNC	Country of type locality: Costa Rica	examined	NEO	NEO- Costa Rica	2014
Apanteles luishernandezi	Fernández-Triana, 2014	Apanteles luishernandezi	Fernández-Triana, 2014		Holotype female, CNC	Country of type locality: Costa Rica	examined	NEO	NEO- Costa Rica	2014
Apanteles luislopezi	Fernández-Triana, 2014	Apanteles luislopezi	Fernández-Triana, 2014		Holotype female, CNC	Country of type locality: Costa Rica	examined	NEO	NEO- Costa Rica	2014
Apanteles luisvargasi	Fernández-Triana, 2014	Apanteles luisvargasi	Fernández-Triana, 2014		Holotype female, CNC	Country of type locality: Costa Rica	examined	NEO	NEO- Costa Rica	2014
Apanteles lunata	Song & Chen, 2004	Apanteles lunata	Song & Chen, 2004		Holotype female, FAFU	Country of type locality: China	not examined but original description checked	OTL, PAL	OTL- China (FJ, HB); PAL- China (JL)	2004
Apanteles luteocinctus	de Saeger, 1941	Apanteles luteocinctus	de Saeger, 1941		Holotype female, RMCA	Country of type locality: Democratic Republic of Congo	not examined but original description checked	AFR	AFR- Democratic Republic of Congo, Rwanda	1941
Apanteles luzmariaromeroae	Fernández-Triana, 2014	Apanteles luzmariaromeroae	Fernández-Triana, 2014		Holotype female, CNC	Country of type locality: Costa Rica	examined	NEO	NEO- Costa Rica	2014
Apanteles lycidas	Nixon, 1965	Apanteles lycidas	Nixon, 1965		Holotype female, NHMUK	Country of type locality: South Africa	examined	AFR	AFR- South Africa	1965
Apanteles lyridice	Nixon, 1965	Apanteles lyridice	Nixon, 1965		Holotype female, AEIC	Country of type locality: Philippines	not examined but original description checked	OTL	OTL- Philippines, Vietnam	1965
Apanteles machaeralis	Wilkinson, 1928	Apanteles machaeralis	Wilkinson, 1928		Holotype female, NHMUK	Country of type locality: India	examined	OTL	OTL- China (GD), India, Myanmar, Vietnam	1928
Apanteles macromphaliae	Silva Figueroa, 1917	Apanteles macromphaliae	Silva Figueroa, 1917		Type and depository unknown	Country of type locality: Chile	not examined but subsequent treatment of the species checked	NEO	NEO- Argentina, Chile	1917
Apanteles magnioculus	Liu & Chen, 2015	Apanteles magnioculus	Liu & Chen, 2015		Holotype female, ZJUH	Country of type locality: China	not examined but original description checked	OTL	OTL- China (GZ)	2015
Apanteles malleus	Liu & Chen, 2014	Apanteles malleus	Liu & Chen, 2014		Holotype female, ZJUH	Country of type locality: China	not examined but original description checked	PAL	PAL- China (HE)	2014
Apanteles mamitus	Nixon, 1965	Apanteles mamitus	Nixon, 1965		Holotype female, AEIC	Country of type locality: Philippines	not examined but original description checked	OTL	OTL- China (FJ, JX, TW), India, Philippines, Vietnam	1965
Apanteles manuelarayai	Fernández-Triana, 2014	Apanteles manuelarayai	Fernández-Triana, 2014		Holotype female, CNC	Country of type locality: Costa Rica	examined	NEO	NEO- Costa Rica	2014
Apanteles manuelpereirai	Fernández-Triana, 2014	Apanteles manuelpereirai	Fernández-Triana, 2014		Holotype female, CNC	Country of type locality: Costa Rica	examined	NEO	NEO- Costa Rica	2014
Apanteles manuelriosi	Fernández-Triana, 2014	Apanteles manuelriosi	Fernández-Triana, 2014		Holotype female, CNC	Country of type locality: Costa Rica	examined	NEO	NEO- Costa Rica	2014
Apanteles manuelzumbadoi	Fernández-Triana, 2014	Apanteles manuelzumbadoi	Fernández-Triana, 2014		Holotype female, CNC	Country of type locality: Costa Rica	examined	NEO	NEO- Costa Rica	2014
Apanteles marcobustosi	Fernández-Triana, 2014	Apanteles marcobustosi	Fernández-Triana, 2014		Holotype female, CNC	Country of type locality: Costa Rica	examined	NEO	NEO- Costa Rica	2014
Apanteles marcogonzalezi	Fernández-Triana, 2014	Apanteles marcogonzalezi	Fernández-Triana, 2014		Holotype female, CNC	Country of type locality: Costa Rica	examined	NEO	NEO- Costa Rica	2014
Apanteles marcovenicioi	Fernández-Triana, 2014	Apanteles marcovenicioi	Fernández-Triana, 2014		Holotype female, CNC	Country of type locality: Costa Rica	examined	NEO	NEO- Costa Rica	2014
Apanteles mariachavarriae	Fernández-Triana, 2014	Apanteles mariachavarriae	Fernández-Triana, 2014		Holotype female, CNC	Country of type locality: Costa Rica	examined	NEO	NEO- Costa Rica	2014
Apanteles mariaguevarae	Fernández-Triana, 2014	Apanteles mariaguevarae	Fernández-Triana, 2014		Holotype female, CNC	Country of type locality: Costa Rica	examined	NEO	NEO- Costa Rica	2014
Apanteles marialuisariasae	Fernández-Triana, 2014	Apanteles marialuisariasae	Fernández-Triana, 2014		Holotype female, CNC	Country of type locality: Costa Rica	examined	NEO	NEO- Costa Rica	2014
Apanteles mariamendezae	Fernández-Triana, 2014	Apanteles mariamendezae	Fernández-Triana, 2014		Holotype female, CNC	Country of type locality: Costa Rica	examined	NEO	NEO- Costa Rica	2014
Apanteles marianopereirai	Fernández-Triana, 2014	Apanteles marianopereirai	Fernández-Triana, 2014		Holotype female, CNC	Country of type locality: Costa Rica	examined	NEO	NEO- Costa Rica	2014
Apanteles mariatorrentesae	Fernández-Triana, 2014	Apanteles mariatorrentesae	Fernández-Triana, 2014		Holotype female, CNC	Country of type locality: Costa Rica	examined	NEO	NEO- Costa Rica	2014
Apanteles marisolarroyoae	Fernández-Triana, 2014	Apanteles marisolarroyoae	Fernández-Triana, 2014		Holotype female, CNC	Country of type locality: Costa Rica	examined	NEO	NEO- Costa Rica	2014
Apanteles marisolnavarroae	Fernández-Triana, 2014	Apanteles marisolnavarroae	Fernández-Triana, 2014		Holotype female, CNC	Country of type locality: Costa Rica	examined	NEO	NEO- Costa Rica	2014
Apanteles marvinmendozai	Fernández-Triana, 2014	Apanteles marvinmendozai	Fernández-Triana, 2014		Holotype female, CNC	Country of type locality: Costa Rica	examined	NEO	NEO- Costa Rica	2014
Apanteles masoni	Chen & Song, 2004	Apanteles masoni	Chen & Song, 2004		Holotype female, FAFU	Country of type locality: China	not examined but original description checked	OTL	OTL- China (FJ, HI, YN)	2004
Apanteles mauriciogurdiani	Fernández-Triana, 2014	Apanteles mauriciogurdiani	Fernández-Triana, 2014		Holotype female, CNC	Country of type locality: Costa Rica	examined	NEO	NEO- Costa Rica	2014
Apanteles medioexcavatus	Granger, 1949	Apanteles medioexcavatus	Granger, 1949		Syntypes female and male, MNHN	Country of type locality: Madagascar	not examined but original description checked	AFR	AFR- Madagascar	1949
Apanteles medioimpressus	Granger, 1949	Apanteles medioimpressus	Granger, 1949		Syntypes female and male, MNHN	Country of type locality: Madagascar	not examined but original description checked	AFR	AFR- Madagascar	1949
Apanteles medon	Nixon, 1965	Apanteles medon	Nixon, 1965		Holotype female, NHMUK	Country of type locality: Malaysia	examined	OTL	OTL- Malaysia, Vietnam	1965
Apanteles megastidis	Muesebeck, 1958	Apanteles megastidis	Muesebeck, 1958		Holotype female, USNM	Country of type locality: Trinidad & Tobago	examined	NEO	NEO- Trinidad & Tobago	1958
Apanteles megathymi	Riley, 1881	Apanteles megathymi	Riley, 1881		Syntypes male, USNM	Country of type locality: United States	examined	NEA, NEO	NEA- United States (AZ, CA, NC, SC); NEO- Mexico	1881
Apanteles mehdialii	Rao & Chalikwar, 1970	Apanteles mehdialii	Rao & Chalikwar, 1970		Holotype female, depository unknown	Country of type locality: India	not examined	OTL	OTL- India	1970
Apanteles melpomene	Nixon, 1965	Apanteles melpomene	Nixon, 1965		Holotype female, NHMUK	Country of type locality: Malaysia	examined	OTL	OTL- Malaysia	1965
Apanteles menes	Nixon, 1965	Apanteles menes	Nixon, 1965		Holotype female, NHMUK	Country of type locality: South Africa	examined	AFR	AFR- South Africa	1965
Apanteles meriones	Nixon, 1965	Apanteles meriones	Nixon, 1965		Holotype female, NHMUK	Country of type locality: South Africa	examined	AFR	AFR- South Africa	1965
Apanteles metacarpalis	(Thomson, 1895)	Microgaster metacarpalis	Thomson, 1895		Lectotype female, MZLU	Country of type locality: Sweden	not examined but subsequent treatment of the species checked	PAL	PAL- Azerbaijan, China (SN), Czech Republic, Finland, France, Germany, Greece, Hungary, Ireland, Italy, Korea, Malta, Moldova, Mongolia, Romania, Russia (PRI), Serbia, Spain, Sweden, Tajikistan, Tunisia, United Kingdom, Ukraine, Uzbekistan	1895
Apanteles metacarpellatus	Blanchard, 1963	Apanteles metacarpellatus	Blanchard, 1963		Holotype female, MACN	Country of type locality: Argentina	not examined but original description checked	NEO	NEO- Argentina	1963
Apanteles metagenes	Nixon, 1965	Apanteles metagenes	Nixon, 1965		Holotype female, NHMUK	Country of type locality: India	examined	OTL	OTL- India	1965
Apanteles metellus	Nixon, 1965	Apanteles metellus	Nixon, 1965		Holotype female, NHMUK	Country of type locality: South Africa	examined	AFR	AFR- South Africa	1965
Apanteles milenagutierrezae	Fernández-Triana, 2014	Apanteles milenagutierrezae	Fernández-Triana, 2014		Holotype female, CNC	Country of type locality: Costa Rica	examined	NEO	NEO- Costa Rica	2014
Apanteles milleri	Mason, 1974	Apanteles milleri	Mason, 1974		Holotype female, CNC	Country of type locality: Canada	examined	NEA	NEA- Canada (BC, NB, NT, ON, QC), United States (MT)	1974
Apanteles mimoristae	Muesebeck, 1922	Apanteles mimoristae	Muesebeck, 1922		Holotype female, USNM	Country of type locality: United States	not examined but original description checked	NEA	NEA- United States (FL, TX)	1922
Apanteles minatchy	Rousse & Gupta, 2013	Apanteles minatchy	Rousse & Gupta, 2013		Holotype female, MNHN	Country of type locality: Réunion	not examined but original description checked	AFR	AFR- Réunion	2013
Apanteles minator	Muesebeck, 1957	Apanteles minator	Muesebeck, 1957		Holotype female, USNM	Country of type locality: Argentina	examined	NEA, NEO	NEA- United States (TX); NEO- Argentina, Bolivia, Peru	1957
Apanteles minor	Fahringer, 1938	Apanteles minor	Fahringer, 1938		Holotype male, depository unknown	Country of type locality: China	not examined but original description checked	PAL	PAL- China (JS)	1938
Apanteles minorcarmonai	Fernández-Triana, 2014	Apanteles minorcarmonai	Fernández-Triana, 2014		Holotype female, CNC	Country of type locality: Costa Rica	examined	NEO	NEO- Costa Rica	2014
Apanteles minornavarroi	Fernández-Triana, 2014	Apanteles minornavarroi	Fernández-Triana, 2014		Holotype female, CNC	Country of type locality: Costa Rica	examined	NEO	NEO- Costa Rica	2014
Apanteles miramis	Nixon, 1976	Apanteles miramis	Nixon, 1976		Holotype female, NHMUK	Country of type locality: United Kingdom	examined	PAL	PAL- Finland, United Kingdom	1976
Apanteles mohandasi	Sumodan & Narendran, 1990	Apanteles mohandasi	Sumodan & Narendran, 1990		Holotype female, RMNH	Country of type locality: India	not examined but subsequent treatment of the species checked	OTL	OTL- India	1990
Apanteles monicachavarriae	Fernández-Triana, 2014	Apanteles monicachavarriae	Fernández-Triana, 2014		Holotype female, CNC	Country of type locality: Costa Rica	examined	NEO	NEO- Costa Rica	2014
Apanteles montezumae	Sánchez, Figueroa & Whitfield, 2015	Apanteles montezumae	Sánchez, Figueroa & Whitfield, 2015		Holotype female, IIAF	Country of type locality: Mexico	not examined but original description checked	NEO	NEO- Mexico	2015
Apanteles morrisi	Mason, 1974	Apanteles morrisi	Mason, 1974		Holotype female, CNC	Country of type locality: Canada	examined	NEA, PAL	NEA- Canada (BC, MB, NB, ON, QC), United States (MI, WI) PAL- Germany	1974
Apanteles morroensis	Nixon, 1955	Apanteles morroensis	Nixon, 1955		Holotype female, NHMUK	Country of type locality: Juan Fernández Islands	examined	NEO	NEO- Juan Fernández Islands	1955
Apanteles mujtabai	Bhatnagar, 1950	Apanteles mujtabai	Bhatnagar, 1950		Holotype male, INPC	Country of type locality: India	not examined but original description checked	OTL	OTL- India	1948
Apanteles munnarensis	Sumodan & Narendran, 1990	Apanteles munnarensis	Sumodan & Narendran, 1990		Holotype female, RMNH	Country of type locality: India	not examined but subsequent treatment of the species checked	OTL	OTL- India	1990
Apanteles murcia	Nixon, 1965	Apanteles murcia	Nixon, 1965		Holotype female, USNM	Country of type locality: Singapore	examined	OTL	OTL- Singapore	1965
Apanteles muticiculus	Liu & Chen, 2014	Apanteles muticiculus	Liu & Chen, 2014		Holotype female, ZJUH	Country of type locality: China	not examined but original description checked	OTL	OTL- China (FJ)	2014
Apanteles mutilia	Nixon, 1965	Apanteles mutilia	Nixon, 1965		Holotype female, NHMUK	Country of type locality: Sudan	examined	AFR	AFR- Sudan	1965
Apanteles mycerinus	Nixon, 1965	Apanteles mycerinus	Nixon, 1965		Holotype female, NHMUK	Country of type locality: South Africa	examined	AFR, OTL	AFR- South Africa; OTL- Vietnam	1965
Apanteles mycetophilus	Wilkinson, 1931	Apanteles mycetophilus	Wilkinson, 1931		Holotype female, NHMUK	Country of type locality: India	examined	OTL	OTL- India	1931
Apanteles myrsus	Nixon, 1965	Apanteles myrsus	Nixon, 1965		Holotype female, USNM	Country of type locality: Philippines	examined	OTL	OTL- Philippines	1965
Apanteles namkumensis	Gupta, 1957	Apanteles namkumensis	Gupta, 1957		Holotype female, FSCA?	Country of type locality: India	not examined but original description checked	OTL	OTL- India	1957
Apanteles natras	Nixon, 1965	Apanteles natras	Nixon, 1965		Holotype female, AEIC	Country of type locality: Philippines	not examined but original description checked	OTL	OTL- Philippines	1965
Apanteles navius	Nixon, 1965	Apanteles navius	Nixon, 1965		Holotype female, NHMUK	Country of type locality: South Africa	examined	AFR	AFR- South Africa	1965
Apanteles nemesis	Nixon, 1965	Apanteles nemesis	Nixon, 1965		Holotype female, NHMUK	Country of type locality: South Africa	examined	AFR	AFR- South Africa	1965
Apanteles neotaeniaticornis	Yousuf & Ray, 2010	Apanteles neotaeniaticornis	Yousuf & Ray,2010		Holotype female, IFRI	Country of type locality: India	not examined but original description checked	OTL	OTL- India	2010
Apanteles nepe	Nixon, 1965	Apanteles nepe	Nixon, 1965		Holotype female, NHMUK	Country of type locality: South Africa	examined	AFR	AFR- South Africa	1965
Apanteles nephereus	Nixon, 1965	Apanteles nephereus	Nixon, 1965		Holotype female, USNM	Country of type locality: Philippines	examined	OTL	OTL- Philippines	1965
Apanteles nephoptericis	(Packard, 1864)	Microgaster nephoptericis	Packard, 1864	Apanteles ephestiae Baker, 1895	Holotype sex unknown, MCZ	Country of type locality: United States	not examined but subsequent treatment of the species checked	NEA	NEA- Canada (ON), United States (AR, CA, CO, FL, IL, IN, IA, KS, NV, NJ, NY, OH, OR)	1864
Apanteles nephus	Papp, 1974	Apanteles nephus	Papp, 1974		Holotype female, HNHM	Country of type locality: Hungary	not examined but original description checked	PAL	PAL- Hungary, Russia (PRI), Ukraine	1974
Apanteles niceppe	Nixon, 1965	Apanteles niceppe	Nixon, 1965		Holotype female, AEIC	Country of type locality: Philippines	not examined but original description checked	OTL	OTL- Philippines, Vietnam	1965
Apanteles nidophilus	Whitfield & Cameron, 2001	Apanteles nidophilus	Whitfield & Cameron, 2001		Holotype female, USNM	Country of type locality: Ecuador	examined	NEO	NEO- Brazil (AM, SP), Colombia, Ecuador, Peru	2001
Apanteles nigrofemoratus	Granger, 1949	Apanteles nigrofemoratus	Granger, 1949		Syntypes female and male, MNHN	Country of type locality: Madagascar	not examined but original description checked	AFR	AFR- Madagascar, Réunion	1949
Apanteles ninigretorum	Viereck, 1917	Apanteles ninigretorum	Viereck, 1917		Type lost	Country of type locality: United States	not examined but subsequent treatment of the species checked	NEA	NEA- United States (CT)	1917
Apanteles nitidus	de Saeger, 1944	Apanteles nitidus	de Saeger, 1944		Holotype female, RMCA	Country of type locality: Rwanda	not examined but original description checked	AFR	AFR- Rwanda	1944
Apanteles nivellus	Nixon, 1965	Apanteles nivellus	Nixon, 1965		Holotype female, NHMUK	Country of type locality: Ghana	examined	AFR	AFR- Ghana	1965
Apanteles nixoni	Song, 2002	Apanteles nixoni	Song, 2002	Apanteles nixoni Song, 2002 [primary junior homonym of Apanteles nixoni Papp, 1971]	Holotype female, FAFU	Country of type locality: China	not examined but subsequent treatment of the species checked	OTL, PAL	OTL- China (FJ, HB); PAL- China (JL)	2002
Apanteles noronhai	de Santis, 1975	Apanteles noronhai	de Santis, 1975		Holotype female, MLP	Country of type locality: Brazil	not examined but subsequent treatment of the species checked	NEO	NEO- Brazil (Fernando de Noronha Is, PE)	1975
Apanteles novatus	Nixon, 1965	Apanteles novatus	Nixon, 1965		Holotype female, NHMUK	Country of type locality: South Africa	examined	AFR	AFR- South Africa	1965
Apanteles nycon	Nixon, 1965	Apanteles nycon	Nixon, 1965		Holotype female, NHMUK	Country of type locality: South Africa	examined	AFR	AFR- South Africa	1965
Apanteles nymphis	Nixon, 1965	Apanteles nymphis	Nixon, 1965		Holotype female, NHMUK	Country of type locality: Indonesia	examined	OTL	OTL- Indonesia	1965
Apanteles oatmani	Marsh, 1979	Apanteles oatmani	Marsh, 1979		Holotype female, USNM	Country of type locality: Colombia	not examined but original description checked	NEO	NEO- Colombia	1979
Apanteles obscurus	(Nees, 1834)	Microgaster obscura	Nees, 1834	Microgaster arenarius Haliday, 1834	Lectotype female, ZMHB	Country of type locality: Germany	not examined but subsequent treatment of the species checked	PAL	PAL- Albania, Armenia, Azerbaijan, Belgium, Croatia, Denmark, Finland, France, Georgia, Germany, Greece, Hungary, Iran, Ireland, Israel, Italy, Kazakhstan, Lithuania, Macedonia, Moldova, Mongolia, Montenegro, Netherlands, Poland, Romania, Russia (KDA, KYA, PRI, SAK, SPE, YAR), Serbia, Slovakia, Slovenia, Spain, Sweden, Switzerland, Tunisia, Turkey, United Kingdom	1834
Apanteles oculatus	Tobias, 1967	Apanteles oculatus	Tobias, 1967		Holotype male, ZIN	Country of type locality: Turkmenistan	not examined but subsequent treatment of the species checked	PAL	PAL- Turkmenistan, Uzbekistan	1967
Apanteles odites	Nixon, 1965	Apanteles odites	Nixon, 1965		Holotype female, USNM	Country of type locality: Philippines	examined	OTL	OTL- China (ZJ), Philippines	1965
Apanteles oenone	Nixon, 1965	Apanteles oenone	Nixon, 1965		Holotype female, NHMUK	Country of type locality: Australia	examined	AUS, OTL	AUS- Australia (NT, QLD, WA); OTL- Vietnam	1965
Apanteles olorus	Nixon, 1965	Apanteles olorus	Nixon, 1965		Holotype female, NHMUK	Country of type locality: South Africa	examined	AFR	AFR- South Africa	1965
Apanteles opacus	(Ashmead, 1905)	Urogaster opacus	Ashmead, 1905	Apanteles derogatae Watanabe, 1935	Holotype female, USNM	Country of type locality: Philippines	examined	AUS, OTL, PAL	AUS- Hawaiian Islands; OTL- China (FJ, GX, HN, JS, SH, SN, ZJ), India, Indonesia, Malaysia, Philippines, Vietnam; PAL- China (SD), Japan	1905
Apanteles opuntiarum	Martínez & Berta, 2012	Apanteles opuntiarum	Martínez & Berta, 2012		Holotype female, MACN	Country of type locality: Argentina	not examined but original description checked	NEO	NEO- Argentina	2012
Apanteles orientalis	Szépligeti, 1913	Apanteles orientalis	Szépligeti, 1913		Holotype male, HNHM	Country of type locality: Tanzania	not examined but subsequent treatment of the species checked	AFR, OTL	AFR- Tanzania; OTL- India	1913
Apanteles oritias	Nixon, 1965	Apanteles oritias	Nixon, 1965		Holotype female, NHMUK	Country of type locality: India	examined	OTL	OTL- China (ZJ), India	1965
Apanteles oroetes	Nixon, 1965	Apanteles oroetes	Nixon, 1965		Holotype female, NHMUK	Country of type locality: South Africa	examined	AFR	AFR- South Africa	1965
Apanteles orphne	Nixon, 1965	Apanteles orphne	Nixon, 1965		Holotype female, NHMUK	Country of type locality: Fiji	examined	AUS	AUS- Fiji	1965
Apanteles ortia	Nixon, 1965	Apanteles ortia	Nixon, 1965		Holotype female, NHMUK	Country of type locality: Solomon Islands	examined	AUS	AUS- Solomon Islands	1965
Apanteles orus	Nixon, 1965	Apanteles orus	Nixon, 1965		Holotype female, USNM	Country of type locality: Philippines	examined	OTL	OTL- Philippines	1965
Apanteles oryzicola	Watanabe, 1967	Apanteles oryzicola	Watanabe, 1967		Holotype female, KUEC	Country of type locality: Japan	not examined but paratype examined	PAL	PAL- Japan	1967
Apanteles oscarchavezi	Fernández-Triana, 2014	Apanteles oscarchavezi	Fernández-Triana, 2014		Holotype female, CNC	Country of type locality: Costa Rica	examined	NEO	NEO- Costa Rica	2014
Apanteles oscus	Nixon, 1965	Apanteles oscus	Nixon, 1965		Holotype female, NHMUK	Country of type locality: South Africa	examined	AFR	AFR- South Africa	1965
Apanteles osvaldoespinozai	Fernández-Triana, 2014	Apanteles osvaldoespinozai	Fernández-Triana, 2014		Holotype female, CNC	Country of type locality: Costa Rica	examined	NEO	NEO- Costa Rica	2014
Apanteles pablotranai	Fernández-Triana, 2014	Apanteles pablotranai	Fernández-Triana, 2014		Holotype female, CNC	Country of type locality: Costa Rica	examined	NEO	NEO- Costa Rica	2014
Apanteles pabloumanai	Fernández-Triana, 2014	Apanteles pabloumanai	Fernández-Triana, 2014		Holotype female, CNC	Country of type locality: Costa Rica	examined	NEO	NEO- Costa Rica	2014
Apanteles pablovasquezi	Fernández-Triana, 2014	Apanteles pablovasquezi	Fernández-Triana, 2014		Holotype female, CNC	Country of type locality: Costa Rica	examined	NEO	NEO- Costa Rica	2014
Apanteles pachycarinatus	Song & Chen, 2002	Apanteles pachycarinatus	Song & Chen, 2002		Holotype female, FAFU	Country of type locality: China	not examined but original description checked	OTL	OTL- China (FJ)	2002
Apanteles painei	Nixon, 1965	Apanteles painei	Nixon, 1965		Holotype female, NHMUK	Country of type locality: Papua New Guinea	examined	AUS	AUS- Papua New Guinea	1965
Apanteles paraglaope	Long, 2010	Apanteles paraglaope	Long, 2010		Holotype female, IEBR	Country of type locality: Vietnam	not examined but original description checked	OTL	OTL- Vietnam	2010
Apanteles paraguayensis	Brèthes, 1924	Apanteles paraguayensis	Brèthes, 1924		Type unknown, MACN	Country of type locality: Paraguay	not examined but original description checked	NEO	NEO- Paraguay	1924
Apanteles paralus	Nixon, 1965	Apanteles paralus	Nixon, 1965		Holotype female, NHMUK	Country of type locality: South Africa	examined	AFR	AFR- South Africa	1965
Apanteles paranthrenidis	Muesebeck, 1921	Apanteles paranthrenidis	Muesebeck, 1921		Holotype female, USNM	Country of type locality: United States	examined	NEA, NEO	NEA- United States (CA, DC, FL, MS, NY, OK, PA); NEO- Mexico	1921
Apanteles parapholetesor	Liu & Chen, 2015	Apanteles parapholetesor	Liu & Chen, 2015		Holotype female, ZJUH	Country of type locality: China	not examined but original description checked	PAL	PAL- China (LN)	2015
Apanteles parkeri	Muesebeck, 1954	Apanteles parkeri	Muesebeck, 1954		Holotype female, USNM	Country of type locality: Brazil	examined	NEO	NEO- Brazil (MG)	1954
Apanteles parsodes	Nixon, 1965	Apanteles parsodes	Nixon, 1965		Holotype female, NHMUK	Country of type locality: South Africa	examined	AFR	AFR- South Africa	1965
Apanteles parvus	Liu & Chen, 2014	Apanteles parvus	Liu & Chen, 2014		Holotype female, ZJUH	Country of type locality: China	not examined but original description checked	OTL, PAL	OTL- China (FJ, GD, ZJ); PAL- China (HA, SN)	2014
Apanteles pashmina	Rousse, 2013	Apanteles pashmina	Rousse, 2013		Holotype female, MNHN	Country of type locality: Réunion	not examined but original description checked	AFR	AFR- Réunion	2013
Apanteles pastranai	Blanchard, 1960	Apanteles pastranai	Blanchard, 1960		Holotype female, MACN	Country of type locality: Argentina	not examined	NEO	NEO- Argentina	1960
Apanteles patens	Nixon, 1965	Apanteles patens	Nixon, 1965		Holotype female, NHMUK	Country of type locality: South Africa	examined	AFR	AFR- South Africa	1965
Apanteles paulaixcamparijae	Fernández-Triana, 2014	Apanteles paulaixcamparijae	Fernández-Triana, 2014		Holotype female, CNC	Country of type locality: Costa Rica	examined	NEO	NEO- Costa Rica	2014
Apanteles peisonis	Fischer, 1965	Apanteles peisonis	Fischer, 1965	Apanteles subfirmus Abdinbekova, 1969	Holotype female, NHMW	Country of type locality: Austria	not examined but subsequent treatment of the species checked	PAL	PAL- Austria, Azerbaijan, Romania, Russia (NC).	1965
Apanteles pellucipterus	Song & Chen, 2001	Apanteles pellucipterus	Song & Chen, 2001		Holotype female, FAFU	Country of type locality: China	not examined but original description checked	OTL	OTL- China (FJ)	2001
Apanteles pentagonalis	Blanchard, 1963	Apanteles pentagonalis	Blanchard, 1963		Holotype male, MACN	Country of type locality: Argentina	not examined but original description checked	NEO	NEO- Argentina	1963
Apanteles pentagonius	de Saeger, 1944	Apanteles pentagonius	de Saeger, 1944	Apanteles wilkinsoni de Saeger, 1941 [homonym of Apanteles wilkinsoni Fahringer, 1936]	Syntypes female and male, RMCA	Country of type locality: Democratic Republic of Congo	not examined but original description checked	AFR	AFR- Democratic Republic of Congo	1944
Apanteles peridoneus	Papp, 1974	Apanteles peridoneus	Papp, 1974		Holotype female, HNHM	Country of type locality: Hungary	not examined but original description checked	PAL	PAL- Hungary	1974
Apanteles persephone	Nixon, 1965	Apanteles persephone	Nixon, 1965		Holotype female, NHMUK	Country of type locality: Australia	examined	AUS	AUS- Australia (WA)	1965
Apanteles pertiades	Nixon, 1965	Apanteles pertiades	Nixon, 1965		Holotype female, NHMUK	Country of type locality: Solomon Islands	examined	AUS	AUS- Papua New Guinea, Solomon Islands	1965
Apanteles petilicaudium	Chen, Song & Yang, 2002	Apanteles petilicaudium	Chen, Song & Yang, 2002		Holotype female, FAFU	Country of type locality: China	not examined but original description checked	OTL	OTL- China (YN)	2002
Apanteles petronariosae	Fernández-Triana, 2014	Apanteles petronariosae	Fernández-Triana, 2014		Holotype female, CNC	Country of type locality: Costa Rica	examined	NEO	NEO- Costa Rica	2014
Apanteles phalis	Nixon, 1965	Apanteles phalis	Nixon, 1965		Holotype female, USNM	Country of type locality: Philippines	examined	OTL	OTL- Philippines	1965
Apanteles phtorimoeae	Risbec, 1951	Apanteles phtorimoeae	Risbec, 1951	Apanteles heliopae Risbec, 1951	Holotype female, depository unknown	Country of type locality: Senegal	not examined but original description checked	AFR	AFR- Senegal	1951
Apanteles phycodis	Viereck, 1913	Apanteles phycodis	Viereck, 1913		Holotype female, USNM	Country of type locality: India	examined	OTL	OTL- India, Vietnam	1913
Apanteles piceotrichosus	Blanchard, 1947	Apanteles piceotrichosus	Blanchard, 1947		Holotype female, MACN	Country of type locality: Argentina	not examined but original description checked	NEO	NEO- Argentina, Brazil (RS), Chile	1947
Apanteles pilosus	Telenga, 1955	Apanteles pilosus	Telenga, 1955		Lectotype female, ZIN	Country of type locality: Turkmenistan	not examined but original description checked	PAL	PAL- Kazakhstan, Turkmenistan, Uzbekistan	1955
Apanteles platyptiliophagus	Shenefelt, 1972	Apanteles platyptiliophagus	Shenefelt, 1972	Apanteles platyptiliae Rao & Kurian, 1950 [homonym of Apanteles platyptiliae Cameron, 1909]	Holotype male, NZSI	Country of type locality: India	not examined but original description checked	OTL	OTL- India	1972
Apanteles platyptiliovorus	Blanchard, 1965	Apanteles platyptiliovorus	Blanchard, 1965		Holotype female, MACN	Country of type locality: Argentina	not examined but original description checked	NEO	NEO- Argentina	1965
Apanteles plesius	Viereck, 1912	Apanteles plesius	Viereck, 1912		Holotype female, USNM	Country of type locality: United States	examined	NEA	NEA- Canada (ON), United States (IL, MO, NJ, WI)	1912
Apanteles polychrosidis	Viereck, 1912	Apanteles polychrosidis	Viereck, 1912		Holotype female, USNM	Country of type locality: United States	examined	NEA	NEA- Canada (BC, MB, NB, ON, QC), United States (AK, DC, FL, IL, KS, MI, MN, MO, NY, NC, OH, OR, PA, SD, WA, WI)	1912
Apanteles pongamiae	Sumodan & Narendran, 1990	Apanteles pongamiae	Sumodan & Narendran, 1990		Holotype female, RMNH	Country of type locality: India	not examined but subsequent treatment of the species checked	OTL	OTL- India	1990
Apanteles prinoptus	Papp, 1984	Apanteles prinoptus	Papp, 1984	Apanteles metaclypealis Tobias & Kotenko, 1986	Holotype female, HNHM	Country of type locality: Hungary	not examined but original description checked	PAL	PAL- Germany, Hungary, Russia (S), Ukraine	1984
Apanteles procoxalis	Hedqvist, 1965	Apanteles procoxalis	Hedqvist, 1965		Holotype female, MZH	Country of type locality: Cape Verde	examined	AFR	AFR- Cape Verde	1965
Apanteles prosopis	Risbec, 1951	Apanteles prosopis	Risbec, 1951		Holotype female, depository unknown	Country of type locality: Senegal	not examined but original description checked	AFR	AFR- Senegal	1951
Apanteles prusias	Nixon, 1965	Apanteles prusias	Nixon, 1965		Holotype female, NHMUK	Country of type locality: Sri Lanka	examined	OTL	OTL- Sri Lanka	1965
Apanteles psenes	Nixon, 1965	Apanteles psenes	Nixon, 1965		Holotype female, NHMUK	Country of type locality: Malaysia	examined	OTL	OTL- Malaysia, Vietnam	1965
Apanteles pseudoglossae	Muesebeck, 1921	Apanteles pseudoglossae	Muesebeck, 1921		Holotype female, USNM	Country of type locality: United States	examined	NEA	NEA- Canada (QC), United States (IL, MD, MI, MN)	1921
Apanteles pseudomacromphaliae	Havrylenko & Winterhalter, 1949	Apanteles pseudomacromphaliae	Havrylenko & Winterhalter, 1949	Apanteles macromphaliae Blanchard, 1942 [nomen nudum]	Type and depository unknown	Country of type locality: Argentina	not examined	NEO	NEO- Argentina	1949
Apanteles pusaensis	Lal, 1942	Apanteles pusaensis	Lal, 1942		Holotype female, INPC	Country of type locality: India	not examined but original description checked	OTL	OTL- India	1942
Apanteles pycnos	Nixon, 1965	Apanteles pycnos	Nixon, 1965		Holotype female, AEIC	Country of type locality: Philippines	not examined but original description checked	OTL	OTL- Philippines	1965
Apanteles pyrodercetus	de Saeger, 1941	Apanteles pyrodercetus	de Saeger, 1941		Holotype female, RMCA	Country of type locality: Democratic Republic of Congo	not examined but original description checked	AFR	AFR- Democratic Republic of Congo	1941
Apanteles quadratus	Anjum & Malik, 1978	Apanteles quadratus	Anjum & Malik, 1978		Holotype female, UKZMP	Country of type locality: Pakistan	not examined	PAL	PAL- Pakistan	1978
Apanteles quadrifacies	Papp, 1984	Apanteles quadrifacies	Papp, 1984		Holotype female, HNHM	Country of type locality: Hungary	not examined but subsequent treatment of the species checked	PAL	PAL- Hungary	1984
Apanteles quinquecarinis	Song & Chen, 2003	Apanteles quinquecarinis	Song & Chen, 2003		Holotype female, FAFU	Country of type locality: China	not examined but original description checked	OTL	OTL- China (JX)	2003
Apanteles racilla	Nixon, 1965	Apanteles racilla	Nixon, 1965		Holotype female, NHMUK	Country of type locality: South Africa	examined	AFR	AFR- South Africa	1965
Apanteles raesus	Nixon, 1965	Apanteles raesus	Nixon, 1965		Holotype female, NHMUK	Country of type locality: South Africa	examined	AFR	AFR- South Africa	1965
Apanteles randallgarciai	Fernández-Triana, 2014	Apanteles randallgarciai	Fernández-Triana, 2014		Holotype female, CNC	Country of type locality: Costa Rica	examined	NEO	NEO- Costa Rica	2014
Apanteles randallmartinezi	Fernández-Triana, 2014	Apanteles randallmartinezi	Fernández-Triana, 2014		Holotype female, CNC	Country of type locality: Costa Rica	examined	NEO	NEO- Costa Rica	2014
Apanteles raulacevedoi	Fernández-Triana, 2014	Apanteles raulacevedoi	Fernández-Triana, 2014		Holotype female, CNC	Country of type locality: Costa Rica	examined	NEO	NEO- Costa Rica	2014
Apanteles raulsolorsanoi	Fernández-Triana, 2014	Apanteles raulsolorsanoi	Fernández-Triana, 2014		Holotype female, CNC	Country of type locality: Costa Rica	examined	NEO	NEO- Costa Rica	2014
Apanteles raviantenna	Chen & Song, 2004	Apanteles raviantenna	Chen & Song, 2004		Holotype female, FAFU	Country of type locality: China	not examined but original description checked	OTL, PAL	OTL- China (FJ, HB); PAL- China (JL)	2004
Apanteles rhipheus	Nixon, 1965	Apanteles rhipheus	Nixon, 1965		Holotype female, NHMUK	Country of type locality: South Africa	examined	AFR	AFR- South Africa	1965
Apanteles rhomboidalis	(Ashmead, 1900)	Urogaster rhomboidalis	Ashmead, 1900		Holotype female, NHMUK	Country of type locality: Saint Vincent	examined	NEO	NEO- Saint Vincent	1900
Apanteles ricardocaleroi	Fernández-Triana, 2014	Apanteles ricardocaleroi	Fernández-Triana, 2014		Holotype female, CNC	Country of type locality: Costa Rica	examined	NEO	NEO- Costa Rica	2014
Apanteles ricini	Bhatnagar, 1950	Apanteles ricini	Bhatnagar, 1950		Holotype male, INPC	Country of type locality: India	not examined but original description checked	OTL	OTL- India	1948
Apanteles riograndensis	Brèthes, 1920	Apanteles riograndensis	Brèthes, 1920		Holotype female, MACN	Country of type locality: Brazil	not examined	NEO	NEO- Brazil (RS)	1920
Apanteles risbeci	de Saeger, 1942	Apanteles risbeci	de Saeger, 1942		Holotype female?, RMCA	Country of type locality: Senegal	not examined but subsequent treatment of the species checked	AFR	AFR- Senegal	1942
Apanteles robertmontanoi	Fernández-Triana, 2014	Apanteles robertmontanoi	Fernández-Triana, 2014		Holotype female, CNC	Country of type locality: Costa Rica	examined	NEO	NEO- Costa Rica	2014
Apanteles robertoespinozai	Fernández-Triana, 2014	Apanteles robertoespinozai	Fernández-Triana, 2014		Holotype female, CNC	Country of type locality: Costa Rica	examined	NEO	NEO- Costa Rica	2014
Apanteles robertovargasi	Fernández-Triana, 2014	Apanteles robertovargasi	Fernández-Triana, 2014		Holotype female, CNC	Country of type locality: Costa Rica	examined	NEO	NEO- Costa Rica	2014
Apanteles robustus	Hedqvist, 1965	Apanteles robustus	Hedqvist, 1965		Holotype female, MZH	Country of type locality: Cape Verde	examined	AFR	AFR- Cape Verde	1965
Apanteles rodrigogamezi	Fernández-Triana, 2014	Apanteles rodrigogamezi	Fernández-Triana, 2014		Holotype female, CNC	Country of type locality: Costa Rica	examined	NEO	NEO- Costa Rica	2014
Apanteles rogerblancoi	Fernández-Triana, 2014	Apanteles rogerblancoi	Fernández-Triana, 2014		Holotype female, CNC	Country of type locality: Costa Rica	examined	NEO	NEO- Costa Rica	2014
Apanteles rolandoramosi	Fernández-Triana, 2014	Apanteles rolandoramosi	Fernández-Triana, 2014		Holotype female, CNC	Country of type locality: Costa Rica	examined	NEO	NEO- Costa Rica	2014
Apanteles rolandovegai	Fernández-Triana, 2014	Apanteles rolandovegai	Fernández-Triana, 2014		Holotype female, CNC	Country of type locality: Costa Rica	examined	NEO	NEO- Costa Rica	2014
Apanteles romei	Rousse, 2013	Apanteles romei	Rousse, 2013		Holotype female, MNHN	Country of type locality: Réunion	not examined but original description checked	AFR	AFR- Réunion	2013
Apanteles ronaldcastroi	Fernández-Triana, 2014	Apanteles ronaldcastroi	Fernández-Triana, 2014		Holotype female, CNC	Country of type locality: Costa Rica	examined	NEO	NEO- Costa Rica	2014
Apanteles ronaldgutierrezi	Fernández-Triana, 2014	Apanteles ronaldgutierrezi	Fernández-Triana, 2014		Holotype female, CNC	Country of type locality: Costa Rica	examined	NEO	NEO- Costa Rica	2014
Apanteles ronaldmurilloi	Fernández-Triana, 2014	Apanteles ronaldmurilloi	Fernández-Triana, 2014		Holotype female, CNC	Country of type locality: Costa Rica	examined	NEO	NEO- Costa Rica	2014
Apanteles ronaldnavarroi	Fernández-Triana, 2014	Apanteles ronaldnavarroi	Fernández-Triana, 2014		Holotype female, CNC	Country of type locality: Costa Rica	examined	NEO	NEO- Costa Rica	2014
Apanteles ronaldquirosi	Fernández-Triana, 2014	Apanteles ronaldquirosi	Fernández-Triana, 2014		Holotype female, CNC	Country of type locality: Costa Rica	examined	NEO	NEO- Costa Rica	2014
Apanteles ronaldzunigai	Fernández-Triana, 2014	Apanteles ronaldzunigai	Fernández-Triana, 2014		Holotype female, CNC	Country of type locality: Costa Rica	examined	NEO	NEO- Costa Rica	2014
Apanteles rosaces	Nixon, 1965	Apanteles rosaces	Nixon, 1965		Holotype female, NHMUK	Country of type locality: South Africa	examined	AFR	AFR- South Africa	1965
Apanteles rosibelelizondoae	Fernández-Triana, 2014	Apanteles rosibelelizondoae	Fernández-Triana, 2014		Holotype female, CNC	Country of type locality: Costa Rica	examined	NEO	NEO- Costa Rica	2014
Apanteles rostermoragai	Fernández-Triana, 2014	Apanteles rostermoragai	Fernández-Triana, 2014		Holotype female, CNC	Country of type locality: Costa Rica	examined	NEO	NEO- Costa Rica	2014
Apanteles roughleyi	Fernández-Triana, 2010	Apanteles roughleyi	Fernández-Triana, 2010		Holotype female, CNC	Country of type locality: Canada	examined	NEA	NEA- Canada (BC)	2010
Apanteles rufithorax	Hedqvist, 1965	Apanteles rufithorax	Hedqvist, 1965		Holotype female, MZH	Country of type locality: Cape Verde	not examined but original description checked	AFR	AFR- Cape Verde	1965
Apanteles rugiceps	Wilkinson, 1934	Apanteles rugiceps	Wilkinson, 1934		Holotype female, NHMUK	Country of type locality: India	examined	OTL	OTL- India	1934
Apanteles ruthfrancoae	Fernández-Triana, 2014	Apanteles ruthfrancoae	Fernández-Triana, 2014		Holotype female, CNC	Country of type locality: Costa Rica	examined	NEO	NEO- Costa Rica	2014
Apanteles rutilans	Nixon, 1965	Apanteles rutilans	Nixon, 1965		Holotype female, NHMUK	Country of type locality: Kenya	examined	AFR, OTL	AFR- Kenya; OTL- Vietnam	1965
Apanteles saegeri	Risbec, 1951	Apanteles saegeri	Risbec, 1951	Apanteles saegeri bambeyi Risbec, 1951; Apanteles saegeri duplosenegalensis Shenefelt, 1972 [new name for Apanteles saegeri senegalensis Risbec, 1951, an homonym of Apanteles senegalensis Risbec, 1951]	Syntypes female, depository unknown	Country of type locality: Senegal	not examined but original description checked	AFR	AFR- Senegal	1951
Apanteles sagax	Wilkinson, 1929	Apanteles sagax	Wilkinson, 1929		Holotype female, NHMUK	Country of type locality: Tanzania	examined	AFR	AFR- Cameroon, Democratic Republic of Congo, Ivory Coast, Nigeria, Senegal, Tanzania, Togo, Uganda	1929
Apanteles salutifer	Wilkinson, 1931	Apanteles salutifer	Wilkinson, 1931		Holotype female, NHMUK	Country of type locality: Thailand	examined	OTL, PAL	OTL- China (FJ, HB, YN), India, Myanmar, Thailand, Vietnam; PAL- Japan, Korea	1931
Apanteles samedovi	Abdinbekova, 1969	Apanteles samedovi	Abdinbekova, 1969	Apanteles lencoranicus Abdinbekova, 1969	Holotype female, ZIN	Country of type locality: Azerbaijan	not examined but subsequent treatment of the species checked	PAL	PAL- Azerbaijan	1969
Apanteles samoanus	Fullaway, 1940	Apanteles samoanus	Fullaway, 1940		Holotype female, BPBM	Country of type locality: American Samoa	not examined but subsequent treatment of the species checked	AUS	AUS- American Samoa, Fiji	1940
Apanteles saravus	Nixon, 1965	Apanteles saravus	Nixon, 1965		Holotype female, USNM	Country of type locality: Philippines	examined	OTL	OTL- Philippines	1965
Apanteles sauros	Nixon, 1965	Apanteles sauros	Nixon, 1965		Holotype female, NHMUK	Country of type locality: India	examined	OTL	OTL- India	1965
Apanteles schneideri	Nixon, 1965	Apanteles schneideri	Nixon, 1965		Holotype female, NHMUK	Country of type locality: Indonesia	examined	OTL	OTL- Indonesia	1965
Apanteles schoutedeni	de Saeger, 1941	Apanteles schoutedeni	de Saeger, 1941		Syntypes female and male, RMCA	Country of type locality: Democratic Republic of Congo	not examined but original description checked	AFR	AFR- Democratic Republic of Congo, Senegal	1941
Apanteles sergiocascantei	Fernández-Triana, 2014	Apanteles sergiocascantei	Fernández-Triana, 2014		Holotype female, CNC	Country of type locality: Costa Rica	examined	NEO	NEO- Costa Rica	2014
Apanteles sergioriosi	Fernández-Triana, 2014	Apanteles sergioriosi	Fernández-Triana, 2014		Holotype female, CNC	Country of type locality: Costa Rica	examined	NEO	NEO- Costa Rica	2014
Apanteles seyrigi	Wilkinson, 1936	Apanteles seyrigi	Wilkinson, 1936		Holotype female, MNHN	Country of type locality: Madagascar	not examined but original description checked	AFR	AFR- Madagascar	1936
Apanteles sigifredomarini	Fernández-Triana, 2014	Apanteles sigifredomarini	Fernández-Triana, 2014		Holotype female, CNC	Country of type locality: Costa Rica	examined	NEO	NEO- Costa Rica	2014
Apanteles significans	(Walker, 1860)	Microgaster significans	Walker, 1860		Holotype male, NHMUK	Country of type locality: Sri Lanka	examined	OTL	OTL- China (FJ), India, Pakistan, Philippines, Singapore, Sri Lanka, Vietnam	1860
Apanteles singaporensis	Szépligeti, 1905	Apanteles singaporensis	Szépligeti, 1905		Lectotype female, HNHM	Country of type locality: Singapore	not examined but subsequent treatment of the species checked	OTL	OTL- India, Singapore	1905
Apanteles smerdis	Nixon, 1965	Apanteles smerdis	Nixon, 1965		Holotype female, USNM	Country of type locality: Philippines	examined	OTL	OTL- Philippines	1965
Apanteles sodalis	(Haliday, 1834)	Microgaster sodalis	Haliday, 1834	Microgaster carbonarius Ratzeburg, 1848 [homonym of Microgaster carbonarius Wesmael, 1837]; Microgaster ater Ratzeburg, 1852; Microgaster lugens Ratzeburg, 1852; Apanteles lindbergi Hedqvist, 1965	Type lost	Country of type locality: United Kingdom	not examined but subsequent treatment of the species checked	AFR, NEA, PAL, OTL	AFR- Cape Verde; NEA- Canada (BC, NB, NL); PAL- Armenia, Azerbaijan, Bulgaria, China (SN), Czech Republic, France, Germany, Greece, Hungary, Ireland, Italy, Japan, Kazakhstan, Korea, Latvia, Lithuania, Moldova, Netherlands, Poland, Romania, Russia (KHA, KDA, MOS, PRI, SAK, SAM, SAR), Serbia, Slovakia, Sweden, Switzerland, Turkey, Ukraine, United Kingdom; OTL- China (GD, ZJ)	1834
Apanteles solox	Nixon, 1965	Apanteles solox	Nixon, 1965		Holotype female, USNM	Country of type locality: Singapore	examined	OTL	OTL- Singapore	1965
Apanteles sosis	Nixon, 1965	Apanteles sosis	Nixon, 1965		Holotype female, NHMUK	Country of type locality: South Africa	examined	AFR, OTL	AFR- South Africa; OTL- Vietnam	1965
Apanteles sparsus	Liu & Chen, 2015	Apanteles sparsus	Liu & Chen, 2015		Holotype female, ZJUH	Country of type locality: China	not examined but original description checked	OTL	OTL- China (GD)	2015
Apanteles spicicula	Chen & Song, 2004	Apanteles spicicula	Chen & Song, 2004		Holotype female, FAFU	Country of type locality: China	not examined but original description checked	OTL	OTL- China (FJ)	2004
Apanteles stagmatophorae	Gahan, 1919	Apanteles stagmatophorae	Gahan, 1919		Holotype female, USNM	Country of type locality: United States	not examined but subsequent treatment of the species checked	NEA	NEA- United States (MD)	1919
Apanteles starki	Mason, 1960	Apanteles starki	Mason, 1960		Holotype female, CNC	Country of type locality: Canada	examined	NEA, OTL, PAL	NEA- Canada (AB, BC), United States (ID, UT); OTL- China (HB); PAL- China (NX)	1960
Apanteles stegenodactylae	Cameron, 1909	Apanteles stegenodactylae	Cameron, 1909		Holotype male, NHMUK	Country of type locality: Sri Lanka	examined	OTL	OTL- Sri Lanka	1909
Apanteles stennos	Nixon, 1965	Apanteles stennos	Nixon, 1965		Holotype female, NHMUK	Country of type locality: India	examined	OTL	OTL- India	1965
Apanteles stenomae	Muesebeck, 1958	Apanteles stenomae	Muesebeck, 1958		Holotype female, USNM	Country of type locality: Venezuela	examined	NEO	NEO- Venezuela, Brazil (SP)	1958
Apanteles stictipes	Chen & Song, 2004	Apanteles stictipes	Chen & Song, 2004		Holotype female, FAFU	Country of type locality: China	not examined but original description checked	OTL	OTL- China (FJ)	2004
Apanteles striatopleurus	Hedqvist, 1965	Apanteles striatopleurus	Hedqvist, 1965		Holotype female, MZH	Country of type locality: Cape Verde	examined	AFR	AFR- Cape Verde	1965
Apanteles subaltus	de Saeger, 1944	Apanteles subaltus	de Saeger, 1944		Syntypes female and male, RMCA	Country of type locality: Rwanda	not examined but original description checked	AFR	AFR- Democratic Republic of Congo, Rwanda	1944
Apanteles subandinus	Blanchard, 1947	Apanteles subandinus	Blanchard, 1947		Holotype female, MACN	Country of type locality: Argentina	not examined but original description checked	AFR, AUS, NEO	AFR- Réunion, South Africa; AUS- Australia (ACT, NSW, QLD, SA, TAS, VIC, WA), New Zealand; NEO- Argentina, Brazil (PR), Peru, Uruguay	1947
Apanteles subcamilla	Long, 2007	Apanteles subcamilla	Long, 2007		Holotype female, IEBR	Country of type locality: Vietnam	not examined but original description checked	OTL	OTL- Vietnam	2007
Apanteles subcristatus	Blanchard, 1936	Apanteles subcristatus	Blanchard, 1936		Holotype female, MACN	Country of type locality: Argentina	not examined but original description checked	NEO	NEO- Argentina, Chile, Uruguay	1936
Apanteles subductus	(Walker, 1860)	Microgaster subductus	Walker, 1860		Holotype male, NHMUK	Country of type locality: Sri Lanka	examined	OTL	OTL- Sri Lanka	1860
Apanteles subrugosus	Granger, 1949	Apanteles subrugosus	Granger, 1949		Syntypes female, MNHN	Country of type locality: Madagascar	not examined but original description checked	AFR	AFR- Madagascar	1949
Apanteles sulciscutis	(Cameron, 1905)	Holcapanteles sulciscutis	Cameron, 1905		Type lost	Country of type locality: Indonesia	not examined but original description checked	OTL	OTL- Indonesia	1905
Apanteles syleptae	Ferrière, 1925	Apanteles syleptae	Ferrière, 1925		Holotype female, MHNG	Country of type locality: Sudan	not examined but subsequent treatment of the species checked	AFR	AFR- Chad, Democratic Republic of Congo, Egypt, Kenya, Nigeria, Senegal, Sudan, Tanzania, Togo	1925
Apanteles sylvaticus	de Saeger, 1944	Apanteles sylvaticus	de Saeger, 1944		Holotype female, RMCA	Country of type locality: Rwanda	not examined but original description checked	AFR	AFR- Rwanda	1944
Apanteles symithae	Bhatnagar, 1950	Apanteles symithae	Bhatnagar, 1950		Holotype female, INPC	Country of type locality: India	not examined but original description checked	OTL	OTL- India	1948
Apanteles tachardiae	Cameron, 1913	Apanteles tachardiae	Cameron, 1913		Holotype female, NHMUK	Country of type locality: India	examined	OTL	OTL- China (HN), India	1913
Apanteles taeniaticornis	Wilkinson, 1928	Apanteles taeniaticornis	Wilkinson, 1928		Holotype female, NHMUK	Country of type locality: Indonesia	examined	OTL	OTL- Indonesia	1928
Apanteles taiticus	(Holmgren, 1868)	Microgaster taiticus	Holmgren, 1868		Holotype female, NHRS	Country of type locality: Society Islands	not examined	AUS	AUS- Society Islands	1868
Apanteles talinum	Risbec, 1951	Apanteles talinum	Risbec, 1951		Syntypes female and male, depository unknown	Country of type locality: Senegal	not examined but original description checked	AFR	AFR- Senegal	1951
Apanteles tapatapaoanus	Fullaway, 1946	Apanteles tapatapaoanus	Fullaway, 1946	Apanteles bedelliae Fullaway, 1941 [homonym of Apanteles bedelliae Viereck, 1911]	Holotype female, BPBM	Country of type locality: Western Samoa	not examined but subsequent treatment of the species checked	AUS	AUS- American Samoa, Western Samoa	1946
Apanteles taragamae	Viereck, 1912	Apanteles taragamae	Viereck, 1912	Apanteles plusiae Viereck, 1913; Apanteles homonae Rohwer, 1922	Holotype female, USNM	Country of type locality: India	examined	AUS, OTL, PAL	AUS- Papua New Guinea; OTL- China (FJ, GX, GZ, HB, HN, TW, ZJ), India, Indonesia, Sri Lanka, Thailand, Vietnam; PAL- Japan, Korea	1912
Apanteles telon	Nixon, 1965	Apanteles telon	Nixon, 1965		Holotype female, NHMUK	Country of type locality: Pakistan	examined	PAL	PAL- Pakistan	1965
Apanteles thoracartus	Liu & Chen, 2015	Apanteles thoracartus	Liu & Chen, 2015		Holotype female, ZJUH	Country of type locality: China	not examined but original description checked	OTL	OTL- China (GD)	2015
Apanteles thurberiae	Muesebeck, 1921	Apanteles thurberiae	Muesebeck, 1921		Holotype female, USNM	Country of type locality: United States	examined	NEA, NEO	NEA- United States (AZ, TX); NEO- Colombia, Nicaragua, Trinidad & Tobago, Venezuela	1921
Apanteles tiapi	Risbec, 1952	Apanteles tiapi	Risbec, 1952	Apanteles longicornis Risbec, 1951 [homonym of Apanteles longicornis Provancher, 1886]	Holotype male, depository unknown	Country of type locality: Senegal	not examined but original description checked	AFR	AFR- Senegal	1951
Apanteles tiboshartae	Fernández-Triana, 2014	Apanteles tiboshartae	Fernández-Triana, 2014		Holotype female, CNC	Country of type locality: Costa Rica	examined	NEO	NEO- Costa Rica	2014
Apanteles tigasis	Nixon, 1965	Apanteles tigasis	Nixon, 1965		Holotype female, NHMUK	Country of type locality: Indonesia	examined	OTL	OTL- Indonesia	1965
Apanteles tirathabae	Wilkinson, 1928	Apanteles tirathabae	Wilkinson, 1928		Holotype female, NHMUK	Country of type locality: Malaysia	examined	AUS, OTL	AUS- Fiji, Solomon Islands; OTL- Indonesia, Malaysia, Philippines, Vietnam	1928
Apanteles townesi	Nixon, 1965	Apanteles townesi	Nixon, 1965		Holotype female, AEIC	Country of type locality: Philippines	not examined but original description checked	OTL	OTL- Philippines	1965
Apanteles transtergum	Liu & Chen, 2014	Apanteles transtergum	Liu & Chen, 2014		Holotype female, ZJUH	Country of type locality: China	not examined but original description checked	PAL	PAL- China (HE)	2014
Apanteles triareus	Nixon, 1965	Apanteles triareus	Nixon, 1965		Holotype female, NHMUK	Country of type locality: South Africa	examined	AFR	AFR- South Africa	1965
Apanteles tricoloripes	Granger, 1949	Apanteles tricoloripes	Granger, 1949		Syntypes female, MNHN	Country of type locality: Madagascar	not examined but original description checked	AFR	AFR- Madagascar	1949
Apanteles trifasciatus	Muesebeck, 1946	Apanteles trifasciatus	Muesebeck, 1946		Holotype female, USNM	Country of type locality: Hawaiian Islands	examined	AUS	AUS- Fiji, Hawaiian Islands	1946
Apanteles trochanteratus	Szépligeti, 1911	Apanteles trochanteratus	Szépligeti, 1911		Holotype female, ZMHB	Country of type locality: Tanzania	not examined but subsequent treatment of the species checked	AFR	AFR- Senegal, Tanzania	1911
Apanteles tulis	Nixon, 1965	Apanteles tulis	Nixon, 1965		Holotype female, USNM	Country of type locality: Philippines	examined	OTL	OTL- Philippines	1965
Apanteles uchidai	Watanabe, 1934	Apanteles uchidai	Watanabe, 1934		Holotype female, EIHU	Country of type locality: Japan	not examined but authoritatively identified specimens examined	PAL	PAL- Japan	1934
Apanteles unguifortis	Song & Chen, 2004	Apanteles unguifortis	Song & Chen, 2004		Holotype female, FAFU	Country of type locality: China	not examined but original description checked	OTL	OTL- China (HB)	2004
Apanteles upis	Nixon, 1965	Apanteles upis	Nixon, 1965		Holotype female, USNM	Country of type locality: Philippines	examined	OTL	OTL- Philippines	1965
Apanteles uroxys	de Saeger, 1941	Apanteles uroxys	de Saeger, 1941		holotype female, RMCA	Country of type locality: Democratic Republic of Congo	not examined but original description checked	AFR	AFR- Democratic Republic of Congo, Rwanda, Senegal	1941
Apanteles usipetes	Nixon, 1965	Apanteles usipetes	Nixon, 1965		Holotype female, USNM	Country of type locality: Malaysia	examined	OTL	OTL- Malaysia	1965
Apanteles ussuriensis	Telenga, 1955	Apanteles ussuriensis	Telenga, 1955		Type and depository unknown	Country of type locality: Russia	not examined but original description checked	PAL	PAL- Russia (PRI)	1955
Apanteles vacillans	Nixon, 1965	Apanteles vacillans	Nixon, 1965		Holotype female, USNM	Country of type locality: Philippines	not examined but original description checked	OTL	OTL- Philippines	1965
Apanteles vala	Nixon, 1965	Apanteles vala	Nixon, 1965		Holotype female, NHMUK	Country of type locality: Australia	examined	AUS	AUS- Australia (QLD)	1965
Apanteles valvatus	de Saeger, 1944	Apanteles valvatus	de Saeger, 1944	Apanteles valvatus rwindicus de Saeger, 1944	Holotype female, RMCA	Country of type locality: Rwanda	not examined but original description checked	AFR	AFR- Democratic Republic of Congo, Rwanda	1944
Apanteles valvulae	Rao & Kurian, 1951	Apanteles valvulae	Rao & Kurian, 1951		Holotype female, NZSI	Country of type locality: India	not examined but original description checked	OTL	OTL- India	1951
Apanteles vannesabrenesae	Fernández-Triana, 2014	Apanteles vannesabrenesae	Fernández-Triana, 2014		Holotype female, CNC	Country of type locality: Costa Rica	examined	NEO	NEO- Costa Rica	2014
Apanteles verticalis	Song & Chen, 2004	Apanteles verticalis	Song & Chen, 2004		Holotype female, FAFU	Country of type locality: China	not examined but original description checked	OTL	OTL- China (FJ, HB)	2004
Apanteles victorbarrantesi	Fernández-Triana, 2014	Apanteles victorbarrantesi	Fernández-Triana, 2014		Holotype female, CNC	Country of type locality: Costa Rica	examined	NEO	NEO- Costa Rica	2014
Apanteles vivax	de Saeger, 1944	Apanteles vivax	de Saeger, 1944		Holotype female, RMCA	Country of type locality: Democratic Republic of Congo	not examined but original description checked	AFR	AFR- Democratic Republic of Congo	1944
Apanteles vulgaris	(Ashmead, 1900)	Urogaster vulgaris	Ashmead, 1900	Urogaster xanthopus Ashmead, 1900	Holotype male, NHMUK	Country of type locality: Saint Vincent	examined	NEO	NEO- Argentina, Brazil (SP), Grenada, Puerto Rico, Saint Vincent, Uruguay	1900
Apanteles wadyobandoi	Fernández-Triana, 2014	Apanteles wadyobandoi	Fernández-Triana, 2014		Holotype female, CNC	Country of type locality: Costa Rica	examined	NEO	NEO- Costa Rica	2014
Apanteles waldymedinai	Fernández-Triana, 2014	Apanteles waldymedinai	Fernández-Triana, 2014		Holotype female, CNC	Country of type locality: Costa Rica	examined	NEO	NEO- Costa Rica	2014
Apanteles wanei	Risbec, 1951	Apanteles wanei	Risbec, 1951		Syntypes female and male, depository unknown	Country of type locality: Senegal	not examined but original description checked	AFR	AFR- Senegal	1951
Apanteles weitenweberi	(Amerling, 1862)	Microgaster weitenweberi	Amerling, 1862		Type and depository unknown	Country of type locality: Czech Republic	not examined but original description checked	PAL	PAL- Czech Republic, Italy	1862
Apanteles wilbertharayai	Fernández-Triana, 2014	Apanteles wilbertharayai	Fernández-Triana, 2014		Holotype female, CNC	Country of type locality: Costa Rica	examined	NEO	NEO- Costa Rica	2014
Apanteles williamcamposi	Fernández-Triana, 2014	Apanteles williamcamposi	Fernández-Triana, 2014		Holotype female, CNC	Country of type locality: Costa Rica	examined	NEO	NEO- Costa Rica	2014
Apanteles wuyiensis	Song & Chen, 2002	Apanteles wuyiensis	Song & Chen, 2002		Holotype female, FAFU	Country of type locality: China	not examined but subsequent treatment of the species checked	OTL	OTL- China (FJ)	2002
Apanteles xanthostigma	(Haliday, 1834)	Microgaster xanthostigma	Haliday, 1834	Microgaster ochrostigma Wesmael, 1837; Apanteles xanthocarpus Szépligeti, 1901	Neotype female, NHMUK	Country of type locality: United Kingdom	examined	AFR, NEA, PAL	AFR- Uganda; NEA- Canada (BC, MB, NL, SK); PAL- Armenia, Austria, Azerbaijan, Belarus, Belgium, Bulgaria, Czech Republic, Faroe Islands, Finland, France, Germany, Hungary, Ireland, Italy, Japan, Kazakhstan, Latvia, Lithuania, Madeira Islands, Moldova, Mongolia, Netherlands, Poland, Portugal, Romania, Russia (ALT, ZAB, IRK, KAM, KHA, KIR, KDA, MOS, NGR, OMS, PRI, ROS, SAK, SPE, STA, YAR), Slovakia…	1834
Apanteles xerophila	Risbec, 1951	Apanteles xerophila	Risbec, 1951		Holotype female, depository unknown	Country of type locality: Senegal	not examined but original description checked	AFR	AFR- Senegal	1951
Apanteles yeissonchavesi	Fernández-Triana, 2014	Apanteles yeissonchavesi	Fernández-Triana, 2014		Holotype female, CNC	Country of type locality: Costa Rica	examined	NEO	NEO- Costa Rica	2014
Apanteles yilbertalvaradoi	Fernández-Triana, 2014	Apanteles yilbertalvaradoi	Fernández-Triana, 2014		Holotype female, CNC	Country of type locality: Costa Rica	examined	NEO	NEO- Costa Rica	2014
Apanteles yolandarojasae	Fernández-Triana, 2014	Apanteles yolandarojasae	Fernández-Triana, 2014		Holotype female, CNC	Country of type locality: Costa Rica	examined	NEO	NEO- Costa Rica	2014
Apanteles zeneidabolanosae	Fernández-Triana, 2014	Apanteles zeneidabolanosae	Fernández-Triana, 2014		Holotype female, CNC	Country of type locality: Costa Rica	examined	NEO	NEO- Costa Rica	2014
Apanteles zhangi	Song & Chen, 2003	Apanteles zhangi	Song & Chen, 2003		Holotype female, FAFU	Country of type locality: China	not examined but original description checked	OTL	OTL- China (FJ)	2003
Apanteles zizaniae	Muesebeck, 1957	Apanteles zizaniae	Muesebeck, 1957		Holotype female, USNM	Country of type locality: United States	examined	NEA	NEA- United States (DE, DC)	1957
Apanteles znoikoi	Tobias, 1976	Apanteles znoikoi	Tobias, 1976		Holotype female, ZIN	Country of type locality: Azerbaijan	not examined but subsequent treatment of the species checked	PAL	PAL- Armenia, Azerbaijan	1976
Austinicotesia indonesiensis	Fernandez-Triana & Boudreault, 2018	Austinicotesia indonesiensis	Fernandez-Triana & Boudreault, 2018		Holotype female, RMNH	Country of type locality: Indonesia	examined	OTL	OTL- Indonesia	2018
Austinicotesia papuanus	Fernandez-Triana & Boudreault, 2018	Austinicotesia papuanus	Fernandez-Triana & Boudreault, 2018		Holotype female, MNHN	Country of type locality: Papua New Guinea	examined	AUS	AUS- Papua New Guinea	2018
Austrocotesia croizati	Valerio & Whitfield, 2005	Austrocotesia croizati	Valerio & Whitfield, 2005		Holotype female, IAVH	Country of type locality: Colombia	not examined but original description checked	NEO	NEO- Colombia, Ecuador	2005
Austrocotesia delicata	Austin & Dangerfield, 1992	Austrocotesia delicata	Austin & Dangerfield, 1992		Holotype female, CNC	Country of type locality: Papua New Guinea	examined	AUS	AUS- Australia (QLD), Papua New Guinea	1992
Austrocotesia exigua	Austin & Dangerfield, 1992	Austrocotesia exigua	Austin & Dangerfield, 1992		Holotype female, CNC	Country of type locality: Papua New Guinea	examined	AUS	AUS- Papua New Guinea	1992
Austrocotesia paradoxa	Austin & Dangerfield, 1992	Austrocotesia paradoxa	Austin & Dangerfield, 1992		Holotype female, AEIC	Country of type locality: Papua New Guinea	not examined but original description checked	AUS	AUS- Papua New Guinea	1992
Austrocotesia renei	Valerio & Whitfield, 2005	Austrocotesia renei	Valerio & Whitfield, 2005		Holotype female, CNC	Country of type locality: Ecuador	examined	NEO	NEO- Ecuador	2005
Beyarslania insolens	(Wilkinson, 1930)	Apanteles insolens	Wilkinson, 1930		Neotype female, NHMUK	Country of type locality: South Africa	examined	AFR	AFR- Rwanda, South Africa, Yemen	1930
Billmasonius cienci	Fernandez-Triana & Boudreault, 2018	Billmasonius cienci	Fernandez-Triana & Boudreault, 2018		Holotype female, QSBG	Country of type locality: Thailand	examined	OTL	OTL- Thailand	2018
Buluka achterbergi	Austin, 1989	Buluka achterbergi	Austin, 1989		Holotype female, AEIC	Country of type locality: Malaysia	not examined but original description checked	OTL	OTL- Malaysia	1989
Buluka collessi	Austin & Dangerfield, 1992	Buluka collessi	Austin & Dangerfield, 1992		Holotype male, ANIC	Country of type locality: Australia	not examined but original description checked	AUS	AUS- Australia (QLD)	1992
Buluka horni	Gupta, 2013	Buluka horni	Gupta, 2013		Holotype female, NBAIR	Country of type locality: India	not examined but original description checked	OTL	OTL- India	2013
Buluka huddlestoni	Austin, 1989	Buluka huddlestoni	Austin, 1989		Holotype female, NHMUK	Country of type locality: Solomon Islands	examined	AUS	AUS- Solomon Islands	1989
Buluka noyesi	Austin, 1989	Buluka noyesi	Austin, 1989		Holotype female, NHMUK	Country of type locality: India	examined	OTL	OTL- India	1989
Buluka orientalis	Chou, 1985	Buluka orientalis	Chou, 1985		Holotype female, TARI	Country of type locality: China	not examined but subsequent treatment of the species checked	OTL	OTL- China (TW)	1985
Buluka quickei	Ranjith, 2015	Buluka quickei	Ranjith, 2015		Holotype female, DZCU	Country of type locality: India	not examined but original description checked	OTL	OTL- India	2015
Buluka straeleni	de Saeger, 1948	Buluka straeleni	de Saeger, 1948		Holotype female, RMCA	Country of type locality: Democratic Republic of Congo	not examined but subsequent treatment of the species checked	AFR	AFR- Cameroon, Democratic Republic of Congo, South Africa	1948
Buluka taiwanensis	Austin, 1989	Buluka taiwanensis	Austin, 1989		Holotype male, TARI	Country of type locality: China	not examined but original description checked	OTL	OTL- China (TW)	1989
Buluka townesi	Austin, 1989	Buluka townesi	Austin, 1989		Holotype female, AEIC	Country of type locality: Malaysia	not examined but original description checked	OTL	OTL- India, Malaysia	1989
Buluka vuquangensis	Long, 2015	Buluka vuquangensis	Long, 2015		Holotype female, VNMN	Country of type locality: Vietnam	not examined but original description checked	OTL	OTL- Vietnam	2015
Carlmuesebeckius smithsonian	Fernandez-Triana & Boudreault, 2018	Carlmuesebeckius smithsonian	Fernandez-Triana & Boudreault, 2018		Holotype female, CNC	Country of type locality: Madagascar	examined	AFR	AFR- Madagascar	2018
Chaoa flavipes	Luo, You & Xiao, 2004	Chaoa flavipes	Luo, You & Xiao, 2004		Holotype female, HUNAU	Country of type locality: China	not examined but original description checked	OTL	OTL- China (FJ)	2004
Choeras achterbergi	Narendran, 1998	Choeras achterbergi	Narendran, 1998		Holotype female, RMNH	Country of type locality: India	not examined but original description checked	OTL	OTL- India	1998
Choeras adjunctus	(Nees, 1834)	Mirogaster adjunctus	Nees, 1834		Neotype female, ZMHB	Country of type locality: Germany	examined	OTL, PAL	OTL- China (SN); PAL- Denmark, Germany, Netherlands, Sweden, United Kingdom	1834
Choeras afrotropicalis	Fernandez-Triana & van Achterberg, 2017	Choeras afrotropicalis	Fernandez-Triana & van Achterberg, 2017		Holotype female, RMNH	Country of type locality: Yemen	examined	AFR	AFR- Yemen	2017
Choeras almus	(Tobias & Kotenko, 1984)	Apanteles almus	Tobias & Kotenko, 1984		Holotype female, ZIN	Country of type locality: Russia	not examined but subsequent treatment of the species checked	PAL	PAL- Russia (PRI)	1984
Choeras angustus	Song & Chen, 2014	Choeras angustus	Song & Chen, 2014		Holotype female, ZJUH	Country of type locality: China	not examined but original description checked	OTL	OTL- China (FJ, HI, HN, ZJ)	2014
Choeras aper	(Nixon, 1965)	Apanteles aper	Nixon, 1965		Holotype female, NHMUK	Country of type locality: Australia	examined	AUS	AUS- Australia (QLD)	1965
Choeras apo	(Wilkinson, 1929)	Microgaster apo	Wilkinson, 1929		Syntypes female and male, ZMHB	Country of type locality: Philippines	not examined but original description checked	OTL	OTL- Philippines	1929
Choeras apollion	(Nixon, 1965)	Hypomicrogaster apollion	Nixon, 1965		Holotype female, NHMUK	Country of type locality: South Africa	examined	AFR	AFR- South Africa	1965
Choeras arene	(Nixon, 1973)	Apanteles arene	Nixon, 1973		Holotype female, NHMUK	Country of type locality: United Kingdom	examined	PAL	PAL- Germany, Hungary, Ireland, Russia (ZAB, SAK), Spain, United Kingdom	1973
Choeras avus	(Tobias & Kotenko, 1984)	Apanteles avus	Tobias & Kotenko, 1984		Holotype female, ZIN	Country of type locality: Russia	not examined but subsequent treatment of the species checked	PAL	PAL- Russia (ZAB, IRK, MAG, PRI)	1984
Choeras batrachedrae	(Kotenko, 1992)	Apanteles batrachedrae	Kotenko, 1992		Holotype female, ZIN	Country of type locality: Russia	not examined but subsequent treatment of the species checked	PAL	PAL- Russia (ZAB, PRI)	1992
Choeras botydis	(Wilkinson, 1930)	Microgster botydis	Wilkinson, 1930		Holotype female, NHMUK	Country of type locality: Indonesia	examined	OTL, PAL	OTL- Indonesia; PAL- Japan, Russia (SAK)	1930
Choeras brevinervus	Song & Chen, 2014	Choeras brevinervus	Song & Chen, 2014		Holotype female, ZJUH	Country of type locality: China	not examined but original description checked	OTL, PAL	OTL- China (ZJ); PAL- China (GS, XJ)	2014
Choeras bushblitz	Fagan-Jeffries & Austin, 2019	Choeras bushblitz	Fagan-Jeffries & Austin, 2019		Holotype female, TMAG	Country of type locality: Australia	not examined but original description checked	AUS	AUS- Australia (TAS)	2019
Choeras calacte	(Nixon, 1965)	Promicrogaster calacte	Nixon, 1965		Holotype female, NHMUK	Country of type locality: Australia	examined	AUS	AUS- Australia (ACT, VIC)	1965
Choeras ceto	(Nixon, 1965)	Hypomicrogaster ceto	Nixon, 1965		Holotype female, NHMUK	Country of type locality: Australia	examined	AUS	AUS- Australia (ACT)	1965
Choeras ciscaucasicus	(Tobias, 1971)	Apanteles ciscaucasicus	Tobias, 1971		Holotype female, ZIN	Country of type locality: Russia	not examined but subsequent treatment of the species checked	PAL	PAL- Lithuania, Russia (AD, PRI)	1971
Choeras compressifemur	Chen & Song, 2004	Choeras compressifemur	Chen & Song, 2004		Holotype female, FAFU	Country of type locality: China	not examined but original description checked	OTL	OTL- China (FJ, HB)	2004
Choeras consimilis	(Viereck, 1911)	Apanteles consimilis	Viereck, 1911	Microgaster lateralis Provancher, 1886 [homonym of Microgaster lateralis Haliday, 1834]	Holotype female, USNM	Country of type locality: United States	examined	NEA, OTL	NEA- Canada (MB, NB, ON, QC), United States (AR, MI, NY, OH, PA, VA); OTL- China (HB)	1911
Choeras daphne	(Nixon, 1965)	Apanteles daphne	Nixon, 1965		Holotype female, USNM	Country of type locality: Philippines	examined	OTL	OTL- Philippines	1965
Choeras dissors	(Nixon, 1965)	Promicrogaster dissors	Nixon, 1965		Holotype female, NHMUK	Country of type locality: Australia	examined	AUS	AUS- Australia (ACT)	1965
Choeras dorsalis	(Spinola, 1808)	Microgaster dorsalis	Spinola, 1808	Microgaster cruciatus Ratzeburg, 1844; Microgaster suffolciensis Morley, 1902	Type and depository unknown	Country of type locality: Italy	not examined but authoritatively identified specimens examined	PAL	PAL- Armenia, Austria, Azerbaijan, Belgium, Bulgaria, Canary Islands, Cyprus, Egypt, France, Georgia, Germany, Greece, Hungary, Iran, Israel, Italy, Jordan, Lithuania, Madeira Islands, Malta, Moldova, Poland, Romania, Russia (DA), Slovakia, Spain, Switzerland, Tunisia, Turkey, Ukraine, United Kingdom, Uzbekistan	1808
Choeras epaphus	(Nixon, 1965)	Hypomicrogaster epaphus	Nixon, 1965		Holotype female, NHMUK	Country of type locality: Australia	examined	AUS	AUS- Australia (ACT, QLD)	1965
Choeras flavicorpus	Song & Chen, 2014	Choeras flavicorpus	Song & Chen, 2014		Holotype female, ZJUH	Country of type locality: China	not examined but original description checked	OTL	OTL- China (HI, YN)	2014
Choeras fomes	(Nixon, 1965)	Hypomicrogaster fomes	Nixon, 1965		Holotype female, NHMUK	Country of type locality: South Africa	examined	AFR	AFR- South Africa	1965
Choeras formosus	Abdoli & Fernandez-Triana, 2019	Choeras formosus	Abdoli & Fernandez-Triana, 2019		Holotype female, TMUC	Country of type locality: Iran	examined	PAL	PAL- Iran	2019
Choeras fujianensis	Song & Chen, 2014	Choeras fujianensis	Song & Chen, 2014		Holotype female, ZJUH	Country of type locality: China	not examined but original description checked	OTL	OTL- China (FJ)	2014
Choeras fulviventris	Fernandez-Triana & Abdoli, 2019	Choeras fulviventris	Fernandez-Triana & Abdoli, 2019		Holotype female, TMUC	Country of type locality: Iran	examined	PAL	PAL- Iran	2019
Choeras gerontius	(Nixon, 1965)	Hypomicrogaster gerontius	Nixon, 1965		Holotype female, NHMUK	Country of type locality: South Africa	examined	AFR	AFR- South Africa	1965
Choeras gielisi	van Achterberg, 2002	Choeras gielisi	van Achterberg, 2002		Holotype female, RMNH	Country of type locality: Netherlands	not examined but original description checked	PAL	PAL- France, Netherlands	2002
Choeras gnarus	(Tobias & Kotenko, 1984)	Apanteles gnarus	Tobias & Kotenko, 1984		Holotype female, SIZK	Country of type locality: Ukraine	not examined but subsequent treatment of the species checked	PAL	PAL- Belarus, Russia (C, NC), Ukraine	1984
Choeras grammatitergitus	Song & Chen, 2014	Choeras grammatitergitus	Song & Chen, 2014		Holotype female, ZJUH	Country of type locality: China	not examined but original description checked	OTL, PAL	OTL- China (SN); PAL- China (NX)	2014
Choeras helespas	Walker, 1996	Choeras helespas	Walker, 1996		Holotype female, LUNZ	Country of type locality: New Zealand	not examined but original description checked	AUS	AUS- New Zealand	1996
Choeras helle	(Nixon, 1965)	Hypomicrogaster helle	Nixon, 1965		Holotype female, NHMUK	Country of type locality: Sierra Leone	examined	AFR	AFR- Nigeria, Sierra Leone	1965
Choeras infirmicarinatus	Song & Chen, 2014	Choeras infirmicarinatus	Song & Chen, 2014		Holotype female, ZJUH	Country of type locality: China	not examined but original description checked	OTL	OTL- China (FJ, GD, ZJ)	2014
Choeras insignis	(Muesebeck, 1938)	Apanteles insignis	Muesebeck, 1938		Holotype female, USNM	Country of type locality: United States	not examined but original description checked	NEA	NEA- Canada (BC), United States (CA)	1938
Choeras irates	(Nixon, 1965)	Hypomicrogaster irates	Nixon, 1965		Holotype female, NHMUK	Country of type locality: India	examined	OTL	OTL- India	1965
Choeras koalascatocola	Fagan-Jeffries & Austin, 2017	Choeras koalascatocola	Fagan-Jeffries & Austin, 2017		Holotype female, QM	Country of type locality: Australia	not examined but original description checked	AUS	AUS- Australia (QLD)	2017
Choeras libanius	(Nixon, 1965)	Hypomicrogaster libanius	Nixon, 1965		Holotype female, USNM	Country of type locality: Philippines	examined	OTL	OTL- Philippines	1965
Choeras longiterebrus	(Rao & Chalikwar, 1976)	Protomicroplitis longiterebrus	Rao & Chalikwar, 1976		Holotype female, BAMU	Country of type locality: India	not examined but original description checked	OTL	OTL- India	1976
Choeras longitergitus	Song & Chen, 2014	Choeras longitergitus	Song & Chen, 2014		Holotype female, ZJUH	Country of type locality: China	not examined but original description checked	OTL	OTL- China (FJ, GZ, HI, HN, GD, ZJ)	2014
Choeras longus	Song & Chen, 2014	Choeras longus	Song & Chen, 2014		Holotype female, ZJUH	Country of type locality: China	not examined but original description checked	OTL	OTL- China (FJ, ZJ)	2014
Choeras loretta	(Nixon, 1965)	Hypomicrogaster loretta	Nixon, 1965		Holotype female, NHMUK	Country of type locality: South Africa	examined	AFR	AFR- South Africa	1965
Choeras morialta	Fagan-Jeffries & Austin, 2017	Choeras morialta	Fagan-Jeffries & Austin, 2017		Holotype female, SAMA	Country of type locality: Australia	not examined but original description checked	AUS	AUS- Australia	2017
Choeras nephta	(Nixon, 1965)	Hypomicrogaster nephta	Nixon, 1965		Holotype female, USNM	Country of type locality: Philippines	examined	OTL	OTL- Philippines	1965
Choeras papua	(Wilkinson, 1936)	Microgaster papua	Wilkinson, 1936		Holotype female, NHMUK	Country of type locality: Papua New Guinea	examined	AUS	AUS- Indonesia, Papua New Guinea	1936
Choeras parabolus	Kotenko, 2007	Choeras parabolus	Kotenko, 2007		Holotype female, SIZK	Country of type locality: Russia	not examined but original description checked	PAL	PAL- Russia (PRI)	2007
Choeras parasitellae	(Bouché, 1834)	Microgaster parasitellae	Bouché, 1834	Microgaster flavilabris Ratzeburg, 1844; Microgaster rufilabris Ratzeburg, 1844; Apanteles lictorius Reinhard, 1880; Apanteles polypori Gautier & Bonnamour, 1930	Holotype female, ZMHB	Country of type locality: Germany	not examined but subsequent treatment of the species checked	NEA, PAL	NEA- Canada (Ontario); PAL- Austria, Belgium, Czech Republic, Finland, France, Georgia, Germany, Hungary, Iran, Israel, Italy, Korea, Latvia, Moldova, Netherlands, Poland, Romania, Russia (DA, PRI, SAK, SPE, TOM, YAR), Serbia, Slovakia, Spain, Sweden, Switzerland, Turkey, Ukraine, United Kingdom, Uzbekistan	1834
Choeras parasonium	Kotenko, 2007	Choeras parasonium	Kotenko, 2007		Holotype female, ZIN	Country of type locality: Russia	not examined but original description checked	PAL	PAL- Russia (KAM)	2007
Choeras parviocellus	Song & Chen, 2014	Choeras parviocellus	Song & Chen, 2014		Holotype female, ZJUH	Country of type locality: China	not examined but original description checked	OTL, PAL	OTL- China (GZ, HI, SN, TW, YN); PAL- China (NM, NX)	2014
Choeras parvoculus	Fagan-Jeffries & Austin, 2019	Choeras parvoculus	Fagan-Jeffries & Austin, 2019		Holotype female, TMAG	Country of type locality: Australia	not examined but original description checked	AUS	AUS- Australia (TAS)	2019
Choeras psarae	(Wilkinson, 1927)	Microgaster psarae	Wilkinson, 1927		Holotype female, NHMUK	Country of type locality: Malaysia	examined	OTL, PAL	OTL- India, Malaysia, Philippines, Sri Lanka, Thailand; PAL- Korea,	1927
Choeras qazviniensis	Fernandez-Triana & Talebi, 2019	Choeras qazviniensis	Fernandez-Triana & Talebi, 2019		Holotype female, TMUC	Country of type locality: Iran	examined	PAL	PAL- Iran	2019
Choeras recusans	(Walker, 1860)	Microgaster recusans	Walker, 1860		Holotype female, NHMUK	Country of type locality: Sri Lanka	examined	OTL	OTL- India, Sri Lanka	1860
Choeras ruficornis	(Nees, 1834)	Microgaster ruficornis	Nees, 1834	Apanteles hedymeles Nixon, 1973	Neotype female, RBINS	Country of type locality: Germany	not examined but authoritatively identified specimens examined	PAL	PAL- Belgium, Finland, France, Georgia, Germany, Hungary, Italy, Latvia, Netherlands, Norway, Poland, Romania, Russia (AMU, PRI, SAK), Slovakia, Sweden, Switzerland, United Kingdom	1834
Choeras rugulosus	Song & Chen, 2014	Choeras rugulosus	Song & Chen, 2014		Holotype female, ZJUH	Country of type locality: China	not examined but original description checked	OTL, PAL	OTL- China (GZ, YN, ZJ); PAL- China (HA)	2014
Choeras semele	(Nixon, 1965)	Hypomicrogaster semele	Nixon, 1965		Holotype female, NHMUK	Country of type locality: Morocco	examined	PAL	PAL- Canary Islands, Greece, Israel, Italy, Malta, Morocco, Spain	1965
Choeras semilunatus	Song & Chen, 2014	Choeras semilunatus	Song & Chen, 2014		Holotype female, ZJUH	Country of type locality: China	not examined but original description checked	OTL	OTL- China (GD)	2014
Choeras semirugosus	Song & Chen, 2014	Choeras semirugosus	Song & Chen, 2014		Holotype female, ZJUH	Country of type locality: China	not examined but original description checked	OTL, PAL	OTL- China (HI, HN, YN, ZJ); PAL- China (HE)	2014
Choeras sordidus	(Ashmead, 1900)	Apanteles sordidus	Ashmead, 1900	Microplitis carinata Ashmead, 1900	Holotype male, NHMUK	Country of type locality: Saint Vincent	examined	NEO	NEO- Saint Vincent	1900
Choeras stenoterga	(de Saeger, 1944)	Microgaster stenoterga	de Saeger, 1944		Holotype female, RMCA	Country of type locality: Democratic Republic of Congo	not examined but original description checked	AFR	AFR- Democratic Republic of Congo	1944
Choeras superbus	(de Saeger, 1944)	Microgaster superba	de Saeger, 1944		Holotype female, RMCA	Country of type locality: Democratic Republic of Congo	not examined but original description checked	AFR	AFR- Democratic Republic of Congo	1944
Choeras sylleptae	(de Saeger, 1942)	Microgaster sylleptae	de Saeger, 1942		Holotype female, RMCA	Country of type locality: Democratic Republic of Congo	not examined but original description checked	AFR	AFR- Democratic Republic of Congo, Ivory Coast, Rwanda	1942
Choeras taftanensis	Ghafouri Moghaddam & van Achterberg, 2018	Choeras taftanensis	Ghafouri Moghaddam & van Achterberg, 2018		Holotype female, DPPZ	Country of type locality: Iran	not examined but original description checked	PAL	PAL- Iran	2018
Choeras takeuchii	(Watanabe, 1937)	Microgaster takeuchii	Watanabe, 1937		Holotype female, EIHU	Country of type locality: Japan	examined	PAL	PAL- Japan, Russia (PRI)	1937
Choeras tarasi	Kotenko, 2007	Choeras tarasi	Kotenko, 2007		Holotype female, SIZK	Country of type locality: Russia	not examined but original description checked	PAL	PAL- Russia (SAK)	2007
Choeras tedellae	(Nixon, 1961)	Apanteles tedellae	Nixon, 1961	Apanteles epinotiae Fischer, 1962 [homonym of Apanteles epinotiae Viereck, 1912]; Apanteles epinoticida Fischer, 1966	Holotype female, MMBC	Country of type locality: Czech Republic	not examined but subsequent treatment of the species checked	PAL	PAL- Austria, Bulgaria, Croatia, Czech Republic, Denmark, Finland, Germany, Greece, Hungary, Iran, Israel, Korea, Madeira Islands, Moldova, Netherlands, Poland, Romania, Russia (ZAB, PRI, YAR), Slovakia, Sweden, Switzerland, United Kingdom	1961
Choeras tegularis	(Szépligeti, 1905)	Microgaster tegularis	Szépligeti, 1905		Type lost	Country of type locality: Australia	not examined but subsequent treatment of the species checked	AUS	AUS- Australia (NSW, WA)	1905
Choeras tenuialatus	Song & Chen, 2014	Choeras tenuialatus	Song & Chen, 2014		Holotype female, ZJUH	Country of type locality: China	not examined but original description checked	OTL	OTL- China (ZJ)	2014
Choeras tiro	(Reinhard, 1880)	Microgaster tiro	Reinhard, 1880		Type and depository unknown	Country of type locality: Germany	not examined but subsequent treatment of the species checked	NEA, PAL	NEA- Canada (NL, NS, PE); PAL- Austria, Bulgaria, France, Germany, Greece, Hungary, Iran, Israel, Poland, Romania, Russia (SAK, SAR), Slovakia, Spain, Switzerland, United Kingdom	1880
Choeras tumidus	Song & Chen, 2014	Choeras tumidus	Song & Chen, 2014		Holotype female, ZJUH	Country of type locality: China	not examined but original description checked	OTL, PAL	OTL- China (GZ, HB, SN); PAL- China (NX)	2014
Choeras vacillatrix	(Wilkinson, 1930)	Microgaster vacillatrix	Wilkinson, 1930		Holotype female, NHMUK	Country of type locality: Uganda	examined	AFR	AFR- Democratic Republic of Congo, Uganda	1930
Choeras vacillatropsis	(de Saeger, 1944)	Microgaster vacillatropsis	de Saeger, 1944		Holotype female, RMCA	Country of type locality: Democratic Republic of Congo	not examined but original description checked	AFR	AFR- Democratic Republic of Congo	1944
Choeras validicarinatus	Song & Chen, 2014	Choeras validicarinatus	Song & Chen, 2014		Holotype female, ZJUH	Country of type locality: China	not examined but original description checked	PAL	PAL- China (NX)	2014
Choeras validus	(Thomson, 1895)	Microgaster validus	Thomson, 1895		Neotype female, MZLU	Country of type locality: Sweden	not examined but subsequent treatment of the species checked	PAL	PAL- France, Hungary, Italy, Netherlands, Russia (SAK), Slovakia, Sweden, Switzerland, United Kingdom	1895
Choeras varicolor	Song & Chen, 2014	Choeras varicolor	Song & Chen, 2014		Holotype female, ZJUH	Country of type locality: China	not examined but original description checked	OTL	OTL- China (FJ, GD, GX, GZ, HI, SN, YN, ZJ)	2014
Choeras venilia	(Nixon, 1965)	Apanteles venilia	Nixon, 1965		Holotype female, AEIC	Country of type locality: Philippines	not examined but original description checked	OTL	OTL- Philippines	1965
Choeras yunnanensis	Song & Chen, 2014	Choeras yunnanensis	Song & Chen, 2014		Holotype female, ZJUH	Country of type locality: China	not examined but original description checked	OTL	OTL- China (YN)	2014
Choeras zerovae	Kotenko, 2007	Choeras zerovae	Kotenko, 2007		Holotype female, SIZK	Country of type locality: Russia	not examined but original description checked	PAL	PAL- Russia (PRI)	2007
Choeras zygon	Fagan-Jeffries & Austin, 2019	Choeras zygon	Fagan-Jeffries & Austin, 2019		Holotype female, QM	Country of type locality: Australia	not examined but original description checked	AUS	AUS- Australia (QLD)	2019
Clarkinella canadensis	Mason, 1981	Clarkinella canadensis	Mason, 1981		Holotype female, CNC	Country of type locality: Canada	examined	NEA	NEA- Canada (ON)	1981
Clarkinella edithae	Mason, 1981	Clarkinella edithae	Mason, 1981		Holotype female, CNC	Country of type locality: Trinidad & Tobago	examined	NEO	NEO- Brazil (MG. RJ), Trinidad & Tobago	1981
Cotesia abdinbekovae	Papp, 2009	Cotesia abdinbekovae	Papp, 2009	Apanteles rufiventris Abdinbekova, 1969 [secondary homonym of Apanteles rufiventris Bingham, 1906]	Holotype female, ZIN	Country of type locality: Azerbaijan	not examined but subsequent treatment of the species checked	PAL	PAL- Azerbaijan, Croatia, Russia (S), Turkmenistan	2009
Cotesia abjecta	(Marshall, 1885)	Apanteles abjectus	Marshall, 1885	Apanteles complanatus Lyle, 1916	Holotype female, NHMUK	Country of type locality: United Kingdom	examined	PAL	PAL- Croatia, Finland, France, Germany, Hungary, Iran, Ireland, Israel, Italy, Mongolia, Poland, Romania, Russia (N), Slovakia, Switzerland, United Kingdom, Yugoslavia	1885
Cotesia acaudus	(Provancher, 1886)	Microgaster acaudus	Provancher, 1886	Apanteles hydriae Muesebeck, 1921	Lectotype female, ULQC	Country of type locality: Canada	not examined but subsequent treatment of the species checked	NEA	NEA- Canada (NS, ON, QC), United States (CT, MA, NJ, NY, PA, RI, VA, WV, WI)	1886
Cotesia acerbiae	Shaw & Vikberg, 2015	Cotesia acerbiae	Shaw & Vikberg, 2015		Holotype female, RSME	Country of type locality: Russia	examined	PAL	PAL- Russia (YAN)	2015
Cotesia acronyctae	(Riley, 1870)	Microgaster acronyctae	Riley, 1870	Apanteles orgyiae Ashmead, 1893	Holotype male, USNM	Country of type locality: United States	examined	NEA	NEA- Canada (AB, ON, SK), United States (CA, CO, CT, IL, IN, IA, MD, MA, MO, NH, NJ, OH)	1870
Cotesia acuminata	(Reinhard, 1880)	Apanteles acuminatus	Reinhard, 1880	Apanteles cultrator Marshall, 1885	Syntypes female and male, ZMHB	Country of type locality: Germany	not examined but authoritatively identified specimens examined	OTL, PAL	OTL- China (FJ); PAL- Armenia, Austria, China (BJ), Czech Republic, Finland, France, Georgia, Germany, Hungary, Israel, Romania, Russia (BU, PRI), Slovakia, Spain, Sweden, Tajikistan, Ukraine, Uzbekistan	1880
Cotesia acutula	(Tobias, 1973)	Apanteles acutulus	Tobias, 1973		Holotype female, ZIN	Country of type locality: Lithuania	examined	PAL	PAL- Hungary, Lithuania, Russia (NW)	1973
Cotesia adippevora	Shaw, 2009	Cotesia adippevora	Shaw, 2009		Holotype female, RSME	Country of type locality: Italy	examined	PAL	PAL- Finland, Italy	2009
Cotesia affinis	(Nees, 1834)	Microgaster affinis	Nees, 1834	Microgaster euphorbiae Bouché, 1834; Microgaster vinulae Bouché, 1834; Apanteles harpyiae Niezabitowski, 1910; Apanteles planus Watanabe, 1932	Neotype female, ZMHB	Country of type locality: Germany	not examined but subsequent treatment of the species checked	AFR, OTL, PAL	AFR- Cape Verde; OTL- China (GZ, HN, ZJ); PAL- Armenia, Austria, China (HL, LN, NM, NX, SN), France, Germany, Hungary, Italy, Japan, Kazakhstan, Korea, Latvia, Poland, Romania, Russia (PRI, ROS, YAR), Serbia, Slovakia, Spain, Sweden, Switzerland, Ukraine, United Kingdom	1834
Cotesia agricola	(Viereck, 1917)	Apanteles agricola	Viereck, 1917		Holotype female, USNM	Country of type locality: United States	examined	NEA	NEA- United States (CT)	1917
Cotesia algonquinorum	(Viereck, 1917)	Apanteles algonquinorum	Viereck, 1917		Holotype female, USNM	Country of type locality: United States	examined	NEA	NEA- United States (CT)	1917
Cotesia alia	(Muesebeck, 1958)	Apanteles alius	Muesebeck, 1958		Holotype female, USNM	Country of type locality: Venezuela	examined	NEO	NEO- Brazil (SP), Peru, Venezuela	1958
Cotesia alternicolor	(You & Zhou, 1988)	Apanteles alternicolor	You & Zhou, 1988		Holotype female, HUNAU	Country of type locality: China	not examined but subsequent treatment of the species checked	PAL	PAL- China (SD)	1988
Cotesia alypiae	(Muesebeck, 1922)	Apanteles alypiae	Muesebeck, 1922		Holotype female, USNM	Country of type locality: United States	not examined but original description checked	NEA	NEA- United States (CT)	1922
Cotesia americana	(Lepeletier, 1825)	Microgaster americanus	Lepeletier, 1825	Microgaster flaviventris Cresson, 1865; Apanteles mexicanus Ashmead, 1895	Syntypes female and male, depository unknown	Country of type locality: Martinique	not examined but subsequent treatment of the species checked	NEA, NEO	NEA- United States (AZ, FL, OK, TX); NEO- Cuba, Dominican Republic, Guyana, Haiti, Jamaica, Martinique, Mexico, Puerto Rico	1825
Cotesia amesis	(Nixon, 1974)	Apanteles amesis	Nixon, 1974		Holotype female, NHMUK	Country of type locality: Switzerland	examined	PAL	PAL- Poland, Slovakia, Switzerland	1974
Cotesia ammalonis	(Muesebeck, 1926)	Apanteles ammalonis	Muesebeck, 1926		Holotype female, USNM	Country of type locality: United States	not examined but original description checked	NEA	NEA- United States (NJ, NY)	1926
Cotesia amphipyrae	(Watanabe, 1934)	Apanteles amphipyrae	Watanabe, 1934		Holotype female, EIHU	Country of type locality: Japan	examined	PAL	PAL- Japan	1934
Cotesia analis	(Nees, 1834)	Microgaster analis	Nees, 1834	Microgaster praetextata Haliday, 1834; Microgaster mediana Ratzeburg, 1852; Apanteles leucaniae Wilkinson, 1937	Neotype female, ZMHB	Country of type locality: United Kingdom	not examined but authoritatively identified specimens examined	PAL	PAL- Armenia, Belgium, Czech Republic, France, Georgia, Germany, Hungary, Ireland, Italy, Netherlands, Russia (IRK), Sweden, Switzerland, United Kingdom	1834
Cotesia ancilla	(Nixon, 1974)	Apanteles ancilla	Nixon, 1974		Holotype female, NHMUK	Country of type locality: Germany	examined	PAL	PAL- Armenia, Austria, Bulgaria, Croatia, Germany, Greece, Hungary, Iran, Israel, Italy, Japan, Macedonia, Mongolia, Netherlands, Russia (PRI), Slovakia, Spain, Switzerland, Turkey, Yugoslavia	1974
Cotesia anisotae	(Muesebeck, 1921)	Apanteles anisotae	Muesebeck, 1921		Holotype female, USNM	Country of type locality: United States	not examined but original description checked	NEA	NEA- Canada (NB, ON), United States (AR, CT, FL, MD, MA, NJ, NY, RI, TX, VA)	1921
Cotesia anomidis	(Watanabe, 1942)	Apanteles anomidis	Watanabe, 1942		Holotype female, EIHU	Country of type locality: China	examined	OTL, PAL	OTL- China (HN, JS, ZJ), Vietnam; PAL- China (LN, SN)	1942
Cotesia anthelae	(Wilkinson, 1928)	Apanteles anthelae	Wilkinson, 1928		Holotype female, NHMUK	Country of type locality: Australia	not examined but subsequent treatment of the species checked	AUS	AUS- Australia (NSW, VIC)	1928
Cotesia aphae	(Watanabe, 1934)	Apanteles aphae	Watanabe, 1934		Holotype female, EIHU	Country of type locality: Japan	examined	PAL	PAL- Japan	1934
Cotesia arctica	(Thomson, 1895)	Microgaster arcticus	Thomson, 1895		Holotype female, MZLU	Country of type locality: Norway	not examined but subsequent treatment of the species checked	PAL	PAL- Norway	1895
Cotesia argynnidis	(Riley, 1889)	Apanteles argynnidis	Riley, 1889		Holotype female, USNM	Country of type locality: United States	examined	NEA	NEA- United States (CA, CT, DC, IL, KY, MA, NJ, NY, TX, WV)	1889
Cotesia asavari	(Sathe, 1989)	Apanteles asavari	Sathe, 1989		Holotype female, SUKI	Country of type locality: India	not examined but original description checked	OTL	OTL- India	1989
Cotesia astrarches	(Marshall, 1889)	Apanteles astrarches	Marshall, 1889	Apanteles genalis Tobias, 1964	Lectotype female, PCMAG	Country of type locality: United Kingdom	examined	PAL	PAL- Afghanistan, Azerbaijan, Croatia, Cyprus, Finland, France, Georgia, Germany, Greece, Hungary, Kazakhstan, Macedonia, Moldova, Norway, Poland, Russia (C, NC, S), Slovakia, Slovenia, Spain, United Kingdom, Yugoslavia	1889
Cotesia atalantae	(Packard, 1881)	Microgaster atalantae	Packard, 1881		Syntypes female and male, depository unknown	Country of type locality: United States	not examined but subsequent treatment of the species checked	NEA	NEA- Canada (AB, MB, ON, QC, SK), United States (CO, CT, MA, MI, NH, NJ, NY, PA, RI, VT, WV, WY)	1881
Cotesia aururus	(Telenga, 1955)	Apanteles aururus	Telenga, 1955		Lectotype female, ZIN	Country of type locality: Russia	not examined but subsequent treatment of the species checked	PAL	PAL- Georgia, Russia (ORE)	1955
Cotesia australiensis	(Ashmead, 1900)	Apanteles australiensis	Ashmead, 1900		Holotype female, USNM	Country of type locality: Australia	examined	AUS	AUS- Australia (VIC)	1900
Cotesia autographae	(Muesebeck, 1921)	Apanteles autographae	Muesebeck, 1921		Holotype female, USNM	Country of type locality: United States	not examined but original description checked	NEA	NEA- Canada (MB, NL, QC), United States (FL, GA, LA, MD, MI, OR, SC, SD, TN, TX, VA)	1921
Cotesia autumnatae	Shaw, 2013	Cotesia autumnatae	Shaw, 2013		Holotype female, RSME	Country of type locality: Finland	examined	PAL	PAL- Finland	2013
Cotesia ayerzai	(Brèthes, 1920)	Apanteles ayerzai	Brèthes, 1920	Apanteles williamsoni Blanchard, 1935; Apanteles ayerza Blanchard, 1920 [incorrect subsequent spelling]	Lectotype female, MACN	Country of type locality: Argentina	not examined but subsequent treatment of the species checked	NEO	NEO- Argentina	1920
Cotesia bactriana	(Telenga, 1955)	Apanteles bactrianus	Telenga, 1955		Lectotype female, ZIN	Country of type locality: Uzbekistan	not examined but original description checked	PAL	PAL- Uzbekistan	1955
Cotesia balli	Oltra & Michelena, 1989	Cotesia balli	Oltra & Michelena, 1989		Holotype female, UVS	Country of type locality: Spain	not examined but original description checked	PAL	PAL- Spain	1989
Cotesia bambeytripla	(Shenefelt, 1972)	Apanteles bambeytriplus	Shenefelt, 1972	Apanteles diacrisiae Risbec, 1951 [primary junior homonym of Apanteles diacrisiae Gahan, 1917]; Apanteles bambeyi Risbec, 1952 [primary junior homonym of Apanteles bambeyi Risbec, 1951]	Syntypes female and male, depository unknown	Country of type locality: Senegal	not examined but original description checked	AFR	AFR- Senegal	1972
Cotesia berberidis	(Rudow, 1910)	Microgaster berberidis	Rudow, 1910		Type and depository unknown	Country of type locality: Austria	not examined but original description checked	PAL	PAL- Austria	1910
Cotesia berberis	(Nixon, 1974)	Apanteles berberis	Nixon, 1974		Holotype female, NHMUK	Country of type locality: Switzerland	examined	PAL	PAL- Finland, Netherlands, Switzerland	1974
Cotesia bhairavi	(Sathe & Inamdar, 1991)	Parenion bhairavi	Sathe & Inamdar, 1991		Holotype female, SUKI	Country of type locality: India	not examined but original description checked	OTL	OTL- India	1991
Cotesia biezankoi	(Blanchard, 1960)	Apanteles biezankoi	Blanchard, 1960		Type and depository unknown	Country of type locality: Brazil	not examined but original description checked	NEO	NEO- Brazil (RS)
Cotesia bifida	(Sharma, 1973)	Apanteles bifida	Sharma, 1973		Holotype female, IFRI	Country of type locality: India	not examined but original description checked	OTL	OTL- India	1973
Cotesia bignellii	(Marshall, 1885)	Apanteles bignellii	Marshall, 1885		Lectotype female, NHMUK	Country of type locality: United Kingdom	examined	PAL	PAL- Finland, France, Germany, Greece, Hungary, Ireland, Italy, Romania, Russia (ROS), Spain, Sweden, United Arab Emirates, United Kingdom, Yugoslavia	1885
Cotesia bonariensis	(Brèthes, 1916)	Protapanteles bonariensis	Brèthes, 1916		Syntypes female and male, MACN	Country of type locality: Argentina	not examined	NEO	NEO- Argentina	1916
Cotesia bosei	(Bhatnagar, 1950)	Apanteles bosei	Bhatnagar, 1950		Holotype female, INPC	Country of type locality: India	not examined but subsequent treatment of the species checked	OTL	OTL- China (FJ, HN, SN), India	1948
Cotesia brachycera	(Thomson, 1895)	Microgaster brachycera	Thomson, 1895	Microgaster (Apanteles) brachycerus Thomson, 1895 [primary junior homonym of Microgaster (Microplitis) brachycera Thomson, 1895].	Lectotype female, MZLU	Country of type locality: Sweden	not examined but subsequent treatment of the species checked	PAL	PAL- Sweden	1895
Cotesia brevicornis	(Wesmael, 1837)	Microgaster brevicornis	Wesmael, 1837	Apanteles cleoceridis Marshall, 1889	Holotype female, RBINS	Country of type locality: Belgium	not examined but subsequent treatment of the species checked	NEA, PAL	NEA- Canada (AB); PAL- Azerbaijan, Belgium, Croatia, Finland, Germany, Hungary, Iceland, Ireland, Korea, Lithuania, Poland, Romania, Russia (YAR), Slovakia, Sweden, Switzerland, Turkey, Ukraine, United Kingdom, Yugoslavia	1837
Cotesia cajae	(Bouché, 1834)	Microgaster cajae	Bouché, 1834	Microgaster difficilis Nees, 1834; ? Microgaster perspicuus Nees, 1834	Lectotype female, ZMHB	Country of type locality: Germany	not examined but subsequent treatment of the species checked	PAL	PAL- Azerbaijan, Belarus, Belgium, China (XJ), Croatia, Czech Republic, Finland, France, Georgia, Germany, Hungary, Italy, Japan, Kazakhstan, Latvia, Moldova, Netherlands, Poland, Romania, Russia (AD, AST, IRK, KGD, KDA, ORL, PRI, ROS, SAK, SAM, SPE, TA, VOR, YAR), Slovakia, Spain, Sweden, Switzerland, Tajikistan, Ukraine, United Kingdom, Uzbekistan, Yugoslavia	1834
Cotesia caligophagus	(Blanchard, 1964)	Apanteles caligophagus	Blanchard, 1964		Holotype female, MACN	Country of type locality: Argentina	not examined but original description checked	NEO	NEO- Argentina	1964
Cotesia callimone	(Nixon, 1974)	Apanteles callimone	Nixon, 1974	Apanteles scelerata Tobias, 1986	Holotype female, NHMUK	Country of type locality: United Kingdom	examined	PAL	PAL- Bulgaria, Finland, Hungary, Iran, Ireland, Mongolia, Russia (KIR), Serbia, Slovakia, Switzerland, Turkey, Ukraine, United Kingdom	1974
Cotesia calodetta	(Nixon, 1974)	Apanteles calodetta	Nixon, 1974		Holotype female, NHMUK	Country of type locality: Sweden	examined	PAL	PAL- Russia (ALT), Sweden, Turkey	1974
Cotesia capucinae	(Fischer, 1961)	Apanteles capucinae	Fischer, 1961		Holotype female, NHMW	Country of type locality: Macedonia	not examined but subsequent treatment of the species checked	PAL	PAL- Macedonia, Netherlands, Serbia	1961
Cotesia carduicola	(Packard, 1881)	Microgaster carduicola	Packard, 1881		Syntypes female and male, depository unknown	Country of type locality: United States	not examined but subsequent treatment of the species checked	NEA	NEA- Canada (ON), United States (CT, IL, MA, NJ, TX)	1881
Cotesia cerurae	(Muesebeck, 1926)	Apanteles cerurae	Muesebeck, 1926		Holotype female, USNM	Country of type locality: United States	not examined but original description checked	NEA	NEA- Canada (ON, QC), United States (CT, MD, NJ)	1926
Cotesia charadrae	(Muesebeck, 1921)	Apanteles charadrae	Muesebeck, 1921		Holotype female, USNM	Country of type locality: United States	not examined but original description checked	NEA	NEA- United States (CT, DC, MA)	1921
Cotesia chares	(Nixon, 1965)	Apanteles chares	Nixon, 1965		Holotype female, NHMUK	Country of type locality: United Kingdom	examined	PAL	PAL- Hungary, Mongolia, Slovakia, United Kingdom	1965
Cotesia cheesmanae	(Wilkinson, 1928)	Apanteles cheesmanae	Wilkinson, 1928		Holotype female, NHMUK	Country of type locality: Society Islands	examined	AUS	AUS- Society Islands	1928
Cotesia chiloluteelli	(You, Xiong & Wang, 1985)	Apanteles chiloluteelli	You, Xiong & Wang, 1985	Apanteles chilo luteelli You, Xiong & Wang, 1985 [incorrect original spelling]	Holotype female, HUNAU	Country of type locality: China	not examined but subsequent treatment of the species checked	OTL	OTL- China (HN)	1985
Cotesia chiloniponellae	(You & Wang, 1990)	Apanteles chiloniponellae	You & Wang, 1990		Holotype female, HUNAU	Country of type locality: China	not examined but subsequent treatment of the species checked	OTL	OTL- China (HB, HN)	1990
Cotesia chilonis	(Munakata, 1912)	Apanteles chilonis	Munakata, 1912	Apanteles chilocida Viereck, 1912	Neotype female, EIHU	Country of type locality: Japan	not examined but subsequent treatment of the species checked	OTL, PAL	OLT- China (FJ, GZ, HB, HN, JS, JX, SN, ZJ), India, Indonesia, Myanmar; PAL- China (AH), Iran, Japan, Korea	1910
Cotesia chinensis	(Wilkinson, 1930)	Apanteles chinensis	Wilkinson, 1930		Holotype female, NHMUK	Country of type locality: China	examined	OTL	OTL- China (FJ, HB, HN, ZJ)	1930
Cotesia chrysippi	(Viereck, 1911)	Apanteles chrysippi	Viereck, 1911		Holotype female, USNM	Country of type locality: Mozambique	examined	AFR	AFR- Madagascar, Mozambique, Nigeria, South Africa	1911
Cotesia cingiliae	(Muesebeck, 1931)	Apanteles cingiliae	Muesebeck, 1931		Holotype female, USNM	Country of type locality: United States	not examined but original description checked	NEA	NEA- Canada (AB, BC, NB, NS, ON, QC), United States (MA)	1931
Cotesia cirphicola	(Bhatnagar, 1950)	Apanteles cirphicola	Bhatnagar, 1950		Holotype female, INPC	Country of type locality: India	not examined but subsequent treatment of the species checked	OTL	OTL- China (HN), India, Vietnam	1948
Cotesia cleora	(Nixon, 1974)	Apanteles cleora	Nixon, 1974		Holotype female, NHMUK	Country of type locality: United Kingdom	examined	PAL	PAL- Czech Republic, Hungary, United Kingdom	1974
Cotesia clepta	(Tobias, 1986)	Apanteles clepta	Tobias, 1986		Holotype female, ZIN	Country of type locality: Moldova	not examined but original description checked	PAL	PAL- Hungary, Moldova, Serbia, Sweden	1986
Cotesia clethrogynae	Long, 2014	Cotesia clethrogynae	Long, 2014		Holotype female, IEBR	Country of type locality: Vietnam	not examined but original description checked	OTL	OTL- Vietnam	2014
Cotesia clisiocampae	(Ashmead, 1903)	Apanteles clisiocampae	Ashmead, 1903		Holotype female, USNM	Country of type locality: United States	examined	NEA	NEA- Canada (ON), United States (CT, NH, NJ, NY)	1903
Cotesia compressithorax	(Hedqvist, 1965)	Apanteles compressithorax	Hedqvist, 1965		Holotype female, MZH	Country of type locality: Cape Verde	examined	AFR	AFR- Cape Verde	1965
Cotesia congestiformis	(Viereck, 1923)	Apanteles congestiformis	Viereck, 1923		Holotype female, USNM	Country of type locality: United States	examined	NEA	NEA- United States (AK)	1923
Cotesia congregata	(Say, 1836)	Microgaster congregata	Say, 1836	Microgaster utilis French, 1880; Apanteles augustus Viereck, 1917	Neotype female, USNM	Country of type locality: United States	not examined but authoritatively identified specimens examined	NEA, NEO	NEA- Canada (MB, NB, ON, PE), United States (AL, CO, CT, DC, FL, GA, IL, IA, KS, KY, MD, MA, MI, MS, MO, NH, NJ, NY, NC, PA, RI, SC, TN, VT, VA, WV); NEO- Brazil (SP), Honduras, Jamaica, Nicaragua, Peru, Puerto Rico	1836
Cotesia corylicolus	(Tobias, 1986)	Apanteles corylicolus	Tobias, 1986		Holotype female, ZIN	Country of type locality: Azerbaijan	not examined but original description checked	PAL	PAL- Azerbaijan, Hungary, Netherlands, Russia (NC), Serbia	1986
Cotesia coryphe	(Nixon, 1974)	Apanteles coryphe	Nixon, 1974		Holotype female, NHMUK	Country of type locality: United Kingdom	examined	PAL	PAL- United Kingdom	1974
Cotesia crambi	(Weed, 1887)	Apanteles crambi	Weed, 1887		Lectotype female, INHS	Country of type locality: United States	not examined but subsequent treatment of the species checked	NEA	NEA- Canada (ON, QC), United States (CT, IL, KS, KY, MD, MO, NJ, OH, SD, TN)	1887
Cotesia crassifemorata	van Achterberg, 2006	Cotesia crassifemorata	van Achterberg, 2006		Holotype female, ZMUC	Country of type locality: Greenland	not examined but original description checked	NEA	NEA- Greenland	2006
Cotesia cultellata	(Tobias, 1966)	Apanteles cultellatus	Tobias, 1966		Holotype female, ZIN	Country of type locality: Uzbekistan	not examined but original description checked	PAL	PAL- Uzbekistan	1966
Cotesia cuprea	(Lyle, 1925)	Apanteles cupreus	Lyle, 1925		Syntypes female and male, NHMUK	Country of type locality: United Kingdom	examined	PAL	PAL- Azerbaijan, Bulgaria, Canary Islands, Finland, France, Germany, Greece, Hungary, iran, Lithuania, Mongolia, Netherlands, Poland, Romania, Russia (NW), Slovakia, Spain, Switzerland, Turkey, United Kingdom	1925
Cotesia cyaniridis	(Riley, 1889)	Apanteles cyaniridis	Riley, 1889		Holotype female, USNM	Country of type locality: United States	examined	NEA	NEA- Canada (ON, QC), United States (AZ, CO, CT, IL, IA, NJ, NY, WV)	1889
Cotesia cynthiae	(Nixon, 1974)	Apanteles cynthiae	Nixon, 1974		Holotype female, NHMUK	Country of type locality: Austria	examined	PAL	PAL- Austria, Bulgaria, France, Hungary, Iran, Switzerland, Turkey	1974
Cotesia danaisae	(Hedqvist, 1965)	Apanteles danaisae	Hedqvist, 1965		Holotype female, MZH	Country of type locality: Cape Verde	not examined but subsequent treatment of the species checked	AFR	AFR- Cape Verde	1965
Cotesia decaryi	(Granger, 1949)	Apanteles decaryi	Granger, 1949		Syntypes female and male, MNHN	Country of type locality: Madagascar	not examined but original description checked	AFR	AFR- Madagascar	1949
Cotesia deliadis	(Bingham, 1906)	Apanteles deliadis	Bingham, 1906		Syntypes female and male, OUMNH	Country of type locality: Australia	not examined but subsequent treatment of the species checked	AUS	AUS- Australia (QLD)	1906
Cotesia delicata	(Howard, 1897)	Apanteles delicatus	Howard, 1897		Holotype female, USNM	Country of type locality: United States	not examined but original description checked	NEA	NEA- United States (CT, DC, MD, NJ, NY)	1897
Cotesia delphinensis	(Granger, 1949)	Apanteles delphinensis	Granger, 1949		Syntypes female and male, MNHN	Country of type locality: Madagascar	not examined but original description checked	AFR	AFR- Madagascar	1949
Cotesia depressa	(Viereck, 1912)	Apanteles depressus	Viereck, 1912		Holotype female, USNM	Country of type locality: United States	examined	NEA	NEA- Canada (QC), United States (IN)	1912
Cotesia depressithorax	(Tobias, 1964)	Apanteles depressithorax	Tobias, 1964		Holotype female, ZIN	Country of type locality: Kazakhstan	not examined but original description checked	PAL	PAL- Kazakhstan	1964
Cotesia diacrisiae	(Gahan, 1917)	Apanteles diacrisiae	Gahan, 1917		Holotype female, USNM	Country of type locality: United States	not examined but subsequent treatment of the species checked	NEA	NEA- Canada (ON, QC), United States (CO, DE, DC, IL, KS, LA, MD, MS, MO, NJ, OK, SC, VA, WV)	1917
Cotesia dictyoplocae	(Watanabe, 1940)	Apanteles dictyoplocae	Watanabe, 1940		Holotype female, EIHU	Country of type locality: Japan	examined	OTL, PAL	OTL- China (FJ, HN, YN, ZJ), India; PAL- China (LN), Japan, Korea	1940
Cotesia disparis	(Tobias, 1986)	Apanteles disparis	Tobias, 1986		Holotype female, ZIN	Country of type locality: Azerbaijan	not examined but paratype examined	PAL	PAL- Azerbaijan, Hungary	1986
Cotesia diurnii	Rao & Nikam, 1984	Cotesia diurnii	Rao & Nikam, 1984		Holotype female, NZSI	Country of type locality: India	not examined but original description checked	OTL	OTL- India	1984
Cotesia diversa	(Muesebeck & Walkely, 1951)	Apanteles diversa	Muesebeck & Walkely, 1951	Apanteles coxalis Muesebeck, 1926 [homonym of Apanteles coxalis Szépligeti, 1911]	Holotype female, USNM	Country of type locality: United States	not examined but subsequent treatment of the species checked	NEA	NEA- Canada (MB), United States (CT)	1951
Cotesia effrena	(Wilkinson, 1928)	Apanteles effrenus	Wilkinson, 1928		Holotype female, NHMUK	Country of type locality: India	examined	OTL	OTL- India	1928
Cotesia elaeodes	(de Saeger, 1944)	Apanteles elaeodes	de Saeger, 1944		Holotype female, RMCA	Country of type locality: Democratic Republic of Congo	not examined but original description checked	AFR	AFR- Democratic Republic of Congo	1944
Cotesia electrae	(Viereck, 1912)	Apanteles electrae	Viereck, 1912		Holotype female, USNM	Country of type locality: United States	examined	NEA, NEO	NEA- Canada (BC), United States (AZ, CA, CO, NM, TX, UT); NEO- Mexico	1912
Cotesia eliniae	Papp, 1989	Cotesia eliniae	Papp, 1989		Holotype female, HNHM	Country of type locality: Greenland	not examined but subsequent treatment of the species checked	NEA	NEA- Canada (NT, NU), Greenland	1989
Cotesia elongata	Zargar & Gupta, 2019	Cotesia elongata	Zargar & Gupta, 2019		Holotype female, NBAIR	Country of type locality: Iran	not examined but original description checked	PAL	PAL- Iran
Cotesia empretiae	(Viereck, 1913)	Apanteles empretiae	Viereck, 1913	Apanteles sibinidis Rohwer, 1915	Holotype female, USNM	Country of type locality: United States	examined	NEA, NEO	NEA- United States (AL, DE, DC, FL, IL, LA, MD, MA, MO, NJ, VA); NEO- Ecuador	1913
Cotesia endii	(Sathe & Ingawale, 1995)	Apanteles endii	Sathe & Ingawale, 1995		Holotype female, NZSI	Country of type locality: India	not examined but original description checked	OTL	OTL- India	1995
Cotesia enypiae	(Mason, 1959)	Apanteles enypiae	Mason, 1959		Holotype female, CNC	Country of type locality: Canada	examined	NEA	NEA- Canada (BC)	1959
Cotesia erionotae	(Wilkinson, 1928)	Apanteles erionotae	Wilkinson, 1928		Holotype female, NHMUK	Country of type locality: Malaysia	not examined but subsequent treatment of the species checked	AFR, AUS, OTL	AFR- Mauritius; AUS- Guam, Hawaiian Islands, Papua New Guinea; OTL- China (TW), India, Indonesia, Malaysia, Thailand	1928
Cotesia errator	(Nixon, 1974)	Apanteles errator	Nixon, 1974		Holotype female, NHMUK	Country of type locality: United Kingdom	examined	PAL	PAL- Austria, Switzerland, Russia (NW), United Kingdom	1974
Cotesia euchaetis	(Ashmead, 1898)	Apanteles euchaetis	Ashmead, 1898		Syntypes female and male, USNM	Country of type locality: United States	examined	NEA	NEA- United States (CT, IL, MA, NH, NJ, NY, PA, RI, TX, VA, WV)	1898
Cotesia eulipis	(Nixon, 1974)	Apanteles eulipis	Nixon, 1974		Holotype female, NHMUK	Country of type locality: United Kingdom	examined	PAL	PAL- Bulgaria, Finland, Germany, Greece, Hungary, Sweden, United Kingdom	1974
Cotesia eunomiae	Shaw, 2009	Cotesia eunomiae	Shaw, 2009		Holotype female, RSME	Country of type locality: Belgium	examined	PAL	PAL- Belgium	2009
Cotesia euphobetri	(Blanchard, 1935)	Apanteles euphobetri	Blanchard, 1935		Syntypes female and male, MACN	Country of type locality: Argentina	not examined but original description checked	NEO	NEO- Argentina	1935
Cotesia euphydryidis	(Muesebeck, 1921)	Apanteles euphydryidis	Muesebeck, 1921		Holotype female, USNM	Country of type locality: United States	not examined but original description checked	NEA	NEA- United States (MD, NJ, NY, VA)	1921
Cotesia euprocti	Sathe, 2005	Cotesia euprocti	Sathe, 2005		Holotype female, SUKI	Country of type locality: India	not examined but original description checked	OTL	OTL- India	2005
Cotesia euryale	(Nixon, 1974)	Apanteles euryale	Nixon, 1974		Holotype female, NHMUK	Country of type locality: France	examined	PAL	PAL- Bulgaria, Czech Republic, France, Greece, Hungary, Iran, Macedonia, Mongolia, Netherlands, Russia (C, IR, NW, S), Switzerland, Yugoslavia	1974
Cotesia euthaliae	(Bhatnagar, 1950)	Apanteles euthaliae	Bhatnagar, 1950		Holotype female, INPC	Country of type locality: India	not examined but original description checked	OTL	OTL- India	1948
Cotesia evagata	(Papp, 1973)	Apanteles evagatus	Papp, 1973		Holotype female, HNHM	Country of type locality: Turkmenistan	not examined but original description checked	PAL	PAL- Jordan, Turkmenistan	1973
Cotesia exelastisae	(Bhatnagar, 1950)	Apanteles exelastisae	Bhatnagar, 1950		Holotype male, INPC	Country of type locality: India	not examined but original description checked	OTL	OTL- India	1948
Cotesia fascifemorata	van Achterberg, 2006	Cotesia fascifemorata	van Achterberg, 2006		Holotype female, ZMUC	Country of type locality: Greenland	not examined but original description checked	NEA	NEA- Greenland	2006
Cotesia ferruginea	(Marshall, 1885)	Apanteles ferrugineus	Marshall, 1885		Lectotype female, NHMUK	Country of type locality: United Kingdom	examined	PAL	PAL- Belgium, Germany, Hungary, Italy, Korea, Lithuania, Netherlands, Romania, Russia (PRI), Slovakia, Switzerland, Turkey, Ukraine, United Kingdom	1885
Cotesia fiskei	(Viereck, 1910)	Apanteles fiskei	Viereck, 1910		Holotype female, USNM	Country of type locality: United States	examined	NEA	NEA- Canada (AB, BC, MB, NB, NL, NS, ON, SK), United States (CT, KS, MA, MT, OR, WI)	1910
Cotesia flagellator	(Wilkinson, 1930)	Apanteles flagellator	Wilkinson, 1930		Holotype female, NHMUK	Country of type locality: Uganda	examined	AFR	AFR- Uganda	1930
Cotesia flagitata	(Papp, 1971)	Apanteles flagitatus	Papp, 1971	Apanteles jaicus Tobias, 1986	Holotype female, HNHM	Country of type locality: Mongolia	not examined but subsequent treatment of the species checked	PAL	PAL- Kazakhstan, Mongolia	1971
Cotesia flaviconchae	(Riley, 1881)	Apanteles flaviconchae	Riley, 1881		Lectotype female, USNM	Country of type locality: United States	not examined but subsequent treatment of the species checked	NEA	NEA- Canada (ON), United States (AR, CA, CT, DC, IL, IA, LA, MD, MA, MN, MO, OK, TX, UT, VA, WA, WV)	1881
Cotesia flavicornis	(Riley, 1889)	Apanteles flavicornis	Riley, 1889		Syntypes female and male, USNM	Country of type locality: United States	examined	NEA	NEA- Canada (MB, ON), United States (CT, MO, NJ, TX)	1889
Cotesia flavipes	Cameron, 1891	Cotesia flavipes	Cameron, 1891	Apanteles (Stenopleura) nonagriae Viereck, 1913; Apanteles simplicis Viereck, 1913; Apanteles flavatus Ishida, 1915.	Holotype male, NHMUK	Country of type locality: India	examined	AFR, AUS, NEA, NEO, OTL, PAL	AFR- Ethiopia, Kenya, Madagascar, Mauritius, Mozambique, Réunion, Tanzania, Uganda; AUS- Australia (NSW, QLD), Papua New Guinea; NEA- United States (FL, TX); NEO- Barbados, Brazil, Costa Rica, Guadeloupe, Jamaica, Mexico, Peru, Saint Kitts & Nevis, Trinidad & Tobago, Venezuela; OTL- Bangladesh, China (FJ, GD, GX, GZ, HI, HK, HB, HN, JS, JX, SN, TW, YN, ZJ), India, Indonesia, Malaysia, Myanmar, Ne…	1891
Cotesia fluvialis	(Balevski, 1980)	Apanteles fluvialis	Balevski, 1980		Holotype female, ZIN	Country of type locality: Bulgaria	not examined but subsequent treatment of the species checked	PAL	PAL- Bulgaria	1980
Cotesia gabera	Papp, 1990	Cotesia gabera	Papp, 1990		Holotype female, HNHM	Country of type locality: Korea	not examined but original description checked	PAL	PAL- Korea	1990
Cotesia gades	(Nixon, 1974)	Apanteles gades	Nixon, 1974		Holotype female, NHMUK	Country of type locality: Germany	examined	PAL	PAL- Germany, Hungary, Macedonia, United Kingdom, Yugoslavia	1974
Cotesia gastropachae	(Bouché, 1834)	Microgaster gastropachae	Bouché, 1834		Holotype male, ZMHB	Country of type locality: Germany	not examined but subsequent treatment of the species checked	OTL, PAL	OTL- China (ZJ); PAL- Azerbaijan, Bulgaria, China (SD, SN), Czech Republic, Finland, France, Germany, Hungary, Israel, Japan, Kazakhstan, Lithuania, Moldova, Mongolia, Montenegro, Poland, Romania, Russia (ZAB, KHA, KIR, KYA, ORE, PRI, SAK, SPE, VOR), Slovakia, Turkey, United Kingdom, Uzbekistan	1834
Cotesia geometricae	Austin, 2000	Cotesia geometricae	Austin, 2000		Holotype female, ANIC	Country of type locality: Australia	not examined but original description checked	AUS	AUS- Australia (ACT, VIC)	2000
Cotesia geryonis	(Marshall, 1885)	Apanteles geryonis	Marshall, 1885		Lectotype female, NHMUK	Country of type locality: United Kingdom	examined	PAL	PAL- Bulgaria, Germany, Hungary, Iran, Italy, Korea, Mongolia, Poland, Romania, Russia (PRI), Slovakia, Spain, Switzerland, Turkey, Ukraine, United Kingdom	1885
Cotesia gillettei	(Baker, 1895)	Apanteles gillettei	Baker, 1895		Holotype female, USNM	Country of type locality: United States	not examined but subsequent treatment of the species checked	NEA	NEA- United States (AZ, CO, NJ)	1895
Cotesia glabrata	(Telenga, 1955)	Apanteles glabratus	Telenga, 1955		Lectotype female, ZIN	Country of type locality: Russia	examined	PAL	PAL- Bulgaria, Georgia, Germany, Hungary, Iran, Israel, Kazakhstan, Russia (DA, KDA, RYA, SPE, YAR), Turkey, Turkmenistan, Ukraine	1955
Cotesia glomerata	(Linnaeus, 1758)	Ichneumon glomeratus	Linnaeus, 1758	Ichneumon glomerator Thunberg, 1822; Microgaster nigriventris Nees, 1834; Microgaster recondita Nees, 1834; Microgaster stellatarum Bouché, 1834; Microgaster crataegi Ratzeburg, 1844; Microgaster oleracea Taylor, 1860; Microgaster pieridis Packard, 1881 [homonym of Microgaster pieridis Bouché, 1834]; Microgaster pieridivora Riley, 1882; Apanteles aporiae Ivanov, 1899; Glyptapanteles nawaii Ashmea…	Type unknown, NHRS	Country of type locality: unclear	not examined but subsequent treatment of the species checked	AUS, NEA, NEO, OTL, PAL	AUS- Australia (ACT, NSW, QLD), Fiji, Hawaiian Islands, New Zealand; NEA- Canada (BC, NB, ON, QC), United States (CA, CO, CT, DC, FL, IL, IA, LA, MD, MA, MI, MN, NH, NJ, NY, OR, PA, SC, VT, VA, WA, WI); NEO- Barbados, Brazil (SP), Chile, Uruguay; OTL- China (GZ, HN, JS, SH, SN, TW, ZJ), India, Pakistan, Vietnam; PAL- Armenia, Azerbaijan, Azores, Belarus, Belgium, Bulgaria, Canary Islands, China (…	1758
Cotesia gonopterygis	(Marshall, 1898)	Apanteles gonopterygis	Marshall, 1898		Holotype female, PCMAG	Country of type locality: United Kingdom	not examined but subsequent treatment of the species checked	PAL	PAL- Germany, Hungary, Japan, Romania, Russia (C, S), Slovakia, Switzerland, Turkey, United Kingdom	1898
Cotesia gordii	(Muesebeck, 1926)	Apanteles gordii	Muesebeck, 1926		Holotype female, USNM	Country of type locality: United States	not examined but original description checked	NEA	NEA- United States (CT)	1926
Cotesia gramini	Sathe & Rokade, 2005	Cotesia gramini	Sathe & Rokade, 2005		Holotype female, depository unknown	Country of type locality: India	not examined	OTL	OTL- India	2005
Cotesia gregalis	Yang & Wei, 2002	Cotesia gregalis	Yang & Wei, 2002		Holotype female, CFRB	Country of type locality: China	not examined but subsequent treatment of the species checked	PAL	PAL- China (HE, LN, SD, TJ)	2002
Cotesia griffini	(Viereck, 1911)	Apanteles griffini	Viereck, 1911		Holotype female, USNM	Country of type locality: United States	examined	NEA	NEA- Canada (AB, NB, QC), United States (AR, KS, MA, NY, OK, SC, SD, TX, WA)	1911
Cotesia hadenae	(Muesebeck, 1926)	Apanteles hadenae	Muesebeck, 1926		Holotype female, USNM	Country of type locality: United States	not examined but original description checked	NEA	NEA- United States (MI, NJ)	1926
Cotesia halisidotae	(Muesebeck, 1931)	Apanteles halisidotae	Muesebeck, 1931		Holotype female, USNM	Country of type locality: United States	not examined but original description checked	NEA	NEA- Canada (BC, MB, ON, QC), United States (MA, NH, NY, VT)	1931
Cotesia hallii	(Packard, 1877)	Microgaster hallii	Packard, 1877		Holotype male, ANSP	Country of type locality: Greenland	not examined but subsequent treatment of the species checked	NEA	NEA- Canada (NT, NU), Greenland	1877
Cotesia hanshouensis	(You & Xiong, 1983)	Apanteles hanshouensis	You & Xiong, 1983		Holotype female, HUNAU	Country of type locality: China	not examined but subsequent treatment of the species checked	OTL	OTL- China (HB, HN, JS, JX)	1983
Cotesia harteni	Papp, 2003	Cotesia harteni	Papp, 2003		Holotype female, HNHM	Country of type locality: Cape Verde	not examined but original description checked	AFR	AFR- Cape Verde	2003
Cotesia hemileucae	(Riley, 1881)	Apanteles hemileucae	Riley, 1881		Syntypes female and male, USNM	Country of type locality: United States	examined	NEA	NEA- Canada (NB, ON), United States (CT, FL, KS, MA, MN, MO, NY, OR)	1881
Cotesia hesperidivora	(Viereck, 1912)	Apanteles hesperidivorus	Viereck, 1912		Holotype female, USNM	Country of type locality: United States	examined	NEA	NEA- United States (AZ, CA, CT, FL, MA)	1912
Cotesia hiberniae	(Kurdjumov, 1912)	Apanteles hiberniae	Kurdjumov, 1912		Syntypes female and male, depository unknown	Country of type locality: Ukraine	not examined but subsequent treatment of the species checked	PAL	PAL- Ukraine	1912
Cotesia hispanica	(Oltra & Falco, 1996)	Protapanteles hispanica	Oltra & Falco, 1996		Holotype female, UVS	Country of type locality: Spain	not examined but original description checked	PAL	PAL- Spain	1996
Cotesia honora	Papp, 1990	Cotesia honora	Papp, 1990		Holotype female, HNHM	Country of type locality: Korea	not examined but original description checked	PAL	PAL- Korea	1990
Cotesia hyperion	(de Saeger, 1944)	Apanteles hyperion	de Saeger, 1944		Holotype female, RMCA	Country of type locality: Democratic Republic of Congo	not examined but original description checked	AFR	AFR- Democratic Republic of Congo, Rwanda	1944
Cotesia hyphantriae	(Riley, 1887)	Apanteles hyphantriae	Riley, 1887		Holotype female, USNM	Country of type locality: United States	examined	NEA, NEO, PAL	NEA- Canada (BC, MB, NB, NS, ON, QC), United States (AR, CO, CT, DE, DC, LA, MD, MA, MI, MO, NJ, NM, NY, SC, TZ, VA, WV); NEO- Mexico; PAL- Bulgaria, Czech Republic, Germany, Greece, Hungary, Iran, Japan, Korea, Moldova, Netherlands, Poland, Romania, Russia (KDA), Serbia, Slovakia, Switzerland, Turkey, Ukraine, United Kingdom	1887
Cotesia hypopygialis	(Granger, 1949)	Apanteles hypopygialis	Granger, 1949		Syntypes female and male, MNHN	Country of type locality: Madagascar	not examined but original description checked	AFR	AFR- Madagascar	1949
Cotesia hypsipylae	(Wilkinson, 1928)	Apanteles hypsipylae	Wilkinson, 1928		Holotype female, NHMUK	Country of type locality: India	examined	OTL	OTL- India	1928
Cotesia icipe	Fernandez-Triana & Fiaboe, 2017	Cotesia icipe	Fernandez-Triana & Fiaboe, 2017		Holotype female, NMK	Country of type locality: Kenya	examined	AFR, PAL	AFR- Kenya, Madagascar, South Africa, Yemen. PAL- Saudi Arabia	2017
Cotesia indica	Sathe & Rokade, 2005	Cotesia indica	Sathe & Rokade, 2005		Holotype female, depository unknown	Country of type locality: India	not examined	OTL	OTL- India	2005
Cotesia inducta	(Papp, 1973)	Apanteles inductus	Papp, 1973	Apanteles tenuivalvis Tobias, 1986	Holotype female, HNHM	Country of type locality: Hungary	not examined but subsequent treatment of the species checked	PAL	PAL- Bulgaria, Hungary, Ireland, Israel, Korea, Moldova, Russia (KDA, PRI), Slovakia, Spain, Turkey, Ukraine, United Kingdom, Uzbekistan	1973
Cotesia intermixta	(Balevski, 1980)	Apanteles intermixtus	Balevski, 1980		Holotype female, ZIN	Country of type locality: Bulgaria	not examined but subsequent treatment of the species checked	PAL	PAL- Bulgaria	1980
Cotesia invirae	Salgado-Neto & Whitfield, 2019	Cotesia invirae	Salgado-Neto & Whitfield, 2019		Holotype female, UFSM	Country of type locality: Brazil	not examined but original description checked	NEO	NEO- Brazil (RS)	2019
Cotesia ishizawai	(Watanabe, 1939)	Apanteles ishizawai	Watanabe, 1939		Syntypes female and male?, EIHU	Country of type locality: Japan	examined	PAL	PAL- Japan	1939
Cotesia isolde	(Nixon, 1974)	Apanteles isolde	Nixon, 1974		Holotype female, NHMUK	Country of type locality: United Kingdom	examined	PAL	PAL- Finland, Germany, Hungary, Poland, Slovakia, Switzerland, United Kingdom	1974
Cotesia itororensis	Sousa-Lopes & Whitfield, 2019	Cotesia itororensis	Sousa-Lopes & Whitfield, 2019		Holotype female, MZUSP	Country of type locality: Brazil	not examined but original description checked	NEO	NEO- Brazil (MG)	2019
Cotesia jayanagarensis	(Bhatnagar, 1950)	Apanteles jayanagarensis	Bhatnagar, 1950		Holotype female, INPC	Country of type locality: India	not examined but subsequent treatment of the species checked	OTL	OTL- China (HN, SN, ZJ), India	1948
Cotesia jucunda	(Marshall, 1885)	Apanteles jucundus	Marshall, 1885	Microgaster nigrinervis Thomson, 1895	Holotype female, NHMUK	Country of type locality: United Kingdom	examined	PAL	PAL- Armenia, Austria, Azerbaijan, Bulgaria, Croatia, Denmark, Estonia, Finland, France, Germany, Greece, Hungary, Iran, Ireland, Moldova, Mongolia, Poland, Romania, Russia (PRI), Serbia, Slovakia, Spain, Sweden, Switzerland, Turkey, United Kingdom	1885
Cotesia judaica	(Papp, 1970)	Apanteles judaica	Papp, 1970	Apanteles dzhanybeki Tobias, 1986	Holotype female, BGM	Country of type locality: Israel	not examined but original description checked	PAL	PAL- Hungary, Israel, Italy, Kazakhstan, Russia (S), Tunisia, Ukraine	1970
Cotesia jujubae	(Wilkinson, 1929)	Apanteles jujubae	Wilkinson, 1929		Holotype female, NHMUK	Country of type locality: India	examined	OTL	OTL- India	1929
Cotesia juniperatae	(Bouché, 1834)	Microgaster juniperatae	Bouché, 1834		Lectotype male, ZSM	Country of type locality: Germany	not examined but original description checked	PAL	PAL- United Kingdom	1834
Cotesia junoniae	(Riley, 1889)	Apanteles junoniae	Riley, 1889		Holotype male, USNM	Country of type locality: United States	examined	NEA	NEA- United States (CT, KS, MO, NJ)	1889
Cotesia kamiyai	(Watanabe, 1934)	Apanteles kamiyai	Watanabe, 1934		Syntypes female and male, EIHU	Country of type locality: Japan	examined	OTL, PAL	OTL- China (GZ, ZJ); PAL- Japan	1934
Cotesia kariyai	(Watanabe, 1937)	Apanteles kariyai	Watanabe, 1937	Apanteles purgata Telenga, 1955	Syntypes female and male, EIHU	Country of type locality: China	not examined but subsequent treatment of the species checked	PAL, OTL	OTL- China (FJ, GX, GZ, HB, HN, JS, JX, SN, TW, YN, ZJ), Vietnam; PAL- China (AH, BJ, HL, HA, JL, LN, NX, SD, SN), Japan, Korea, Russia (PRI)	1937
Cotesia karviri	Sathe & Rokade, 2005	Cotesia karviri	Sathe & Rokade, 2005		Holotype female, depository unknown	Country of type locality: India	not examined	OTL	OTL- India	2005
Cotesia kasparyani	(Tobias, 1976)	Apanteles kasparyani	Tobias, 1976		Holotype female, ZIN	Country of type locality: Russia	not examined but subsequent treatment of the species checked	PAL	PAL- Russia (KHA, PRI)	1976
Cotesia kazak	(Telenga, 1949)	Apanteles kazak	Telenga, 1949		Lectotype female, ZIN	Country of type locality: Tajikistan	examined	AUS, OTL, PAL	AUS- Australia (VIC, WA), New Zealand; OTL- India; PAL- Armenia, Azerbaijan, Bulgaria, Croatia, Greece, Iran, Israel, Kazakhstan, Mongolia, Morocco, Portugal, Russia (ROS), Spain, Tajikistan, Tunisia, Turkey, Turkmenistan, Uzbekistan	1949
Cotesia khuzestanensis	Zargar & Gupta, 2019	Cotesia khuzestanensis	Zargar & Gupta, 2019		Holotype female, NBAIR	Country of type locality: Iran	not examined but original description checked	PAL	PAL- Iran
Cotesia koebelei	(Riley, 1889)	Apanteles koebelei	Riley, 1889		Syntypes female, USNM	Country of type locality: United States	examined	NEA	NEA- Canada (BC), United States (CA, NE)	1889
Cotesia kraussi	(Muesebeck, 1958)	Apanteles kraussi	Muesebeck, 1958		Holotype female, USNM	Country of type locality: Mexico	not examined but original description checked	NEO	NEO- Mexico	1958
Cotesia kurdjumovi	(Telenga, 1955)	Apanteles kurdjumovi	Telenga, 1955	Apanteles laverna Nixon, 1974	Lectotype female, ZIN	Country of type locality: Ukraine	not examined but authoritatively identified specimens examined	PAL	PAL- Bulgaria, Germany, Hungary, Israel, Lithuania, Moldova, Mongolia, Montenegro, Russia (C, S), Spain, Turkey, Turkmenistan, Ukraine, United Kingdom	1955
Cotesia laeviceps	(Ashmead, 1890)	Apanteles laeviceps	Ashmead, 1890	Apanteles leviceps Dalla Torre, 1898 [unjustified emendation]	Holotype female, USNM	Country of type locality: United States	examined	NEA	NEA- Canada (AB, BC, MB, NB, ON, QC, SK), United States (CA, CO, CT, GA, IL, IA, MO, NM, NY, UT)	1890
Cotesia langei	(Muesebeck, 1938)	Apanteles langei	Muesebeck, 1938		Holotype female, USNM	Country of type locality: United States	not examined but original description checked	NEA	NEA- United States (CA)	1938
Cotesia lepidopteri	Sathe & Rokade, 2005	Cotesia lepidopteri	Sathe & Rokade, 2005		Holotype female, depository unknown	Country of type locality: India	not examined	OTL	OTL- India	2005
Cotesia lesbiae	(Blanchard, 1947)	Apanteles lesbiae	Blanchard, 1947	Apanteles grioti Blanchard, 1943 [Nomen nudum]	Holotype female, MACN	Country of type locality: Argentina	not examined but original description checked	NEO	NEO- Argentina	1947
Cotesia levigaster	(Granger, 1949)	Apanteles levigaster	Granger, 1949		Syntypes female and male, MNHN	Country of type locality: Madagascar	not examined but original description checked	AFR	AFR- Madagascar	1949
Cotesia limbata	(Marshall, 1885)	Apanteles limbatus	Marshall, 1885	Apanteles kawadai Watanabe, 1934	Syntypes females, NHMUK	Country of type locality: United Kingdom	examined	PAL	PAL- Bulgaria, Croatia, France, Germany, Hungary, Japan, Moldova, Mongolia, Poland, Romania, Russia (AD, MOS), Serbia, Slovakia, Switzerland, United Kingdom	1885
Cotesia limenitidis	(Riley, 1871)	Microgaster limenitidis	Riley, 1871		Syntypes female and male, USNM	Country of type locality: United States	examined	NEA	NEA- Canada (NS, ON), United States (CT, IL, IA, MD, MA, MO, NJ, NY, OH, PA, UT)	1871
Cotesia lineola	(Curtis, 1830)	Microgaster lineola	Curtis, 1830	Apanteles gabrielis Gautier & Riel, 1919; Microgaster lineola Curtis, 1829. [Nomen nudum]	Syntypes female and male, MVMMA	Country of type locality: United Kingdom	not examined but subsequent treatment of the species checked	PAL	PAL- Armenia, Bulgaria, Czech Republic, Finland, France, Germany, Hungary, Latvia, Moldova, Romania, Russia (SPE), Spain, Turkey, United Kingdom	1830
Cotesia lizeri	(Blanchard, 1947)	Apanteles lizeri	Blanchard, 1947		Holotype female, MACN	Country of type locality: Argentina	not examined but original description checked	NEO	NEO- Argentina	1947
Cotesia luminata	Chen & Song, 2004	Cotesia luminata	Chen & Song, 2004		Holotype female, FAFU	Country of type locality: China	not examined but original description checked	PAL	PAL- China (XZ)	2004
Cotesia lunata	(Packard, 1881)	Microgaster lunatus	Packard, 1881		Neotype male, EIHU	Country of type locality: United States	not examined but subsequent treatment of the species checked	NEA	NEA- Canada (QC), United States (CA, CT, FL, GA, IL, IA, KS, MA, MO, NJ, NY, NC, TX, WA)	1881
Cotesia lyciae	(Muesebeck, 1926)	Apanteles lyciae	Muesebeck, 1926		Holotype female, USNM	Country of type locality: United States	not examined but original description checked	NEA	NEA- Canada (QC), United States	1926
Cotesia lycophron	(Nixon, 1974)	Apanteles lycophron	Nixon, 1974		Holotype female, NHMUK	Country of type locality: France	examined	PAL	PAL- France, Hungary, Israel, Netherlands	1974
Cotesia mahoniae	(Mason, 1975)	Apanteles mahoniae	Mason, 1975		Holotype female, CNC	Country of type locality: Canada	examined	NEA	NEA- Canada (BC), United States (ID)	1975
Cotesia malevola	(Wilkinson, 1929)	Apanteles malevolus	Wilkinson, 1929		Holotype female, NHMUK	Country of type locality: India	examined	OTL	OTL- India, Myanmar	1929
Cotesia malshri	(Sathe & Inamdar, 1991)	Glyptapanteles malshri	Sathe & Inamdar, 1991		Holotype female, SUKI	Country of type locality: India	not examined but original description checked	OTL	OTL- India	1991
Cotesia marginiventris	(Cresson, 1865)	Microgaster marginiventris	Cresson, 1865	Apanteles grenadensis Ashmead, 1900; Apanteles laphygmae Ashmead, 190) [Nomen nudum]; Apanteles harnedi Viereck, 1912	Holotype male, ANSP	Country of type locality: Cuba	not examined but authoritatively identified specimens examined	AFR, AUS, NEA, NEO, OTL, PAL	AFR- Cape Verde; AUS- Fiji, Hawaiian Islands; NEA- United States (AL, AZ, AR, CA, DE, FL, GA, IL, IN, IA, KS, KY, LA, MD, MS, MO, NC, OH, OK, SC, TN, TX, VA, WI); NEO- Argentina, Bermuda, Brazil (PR, RS, SC), Chile, Cuba, Grenada, Honduras, Mexico, Nicaragua, Peru, Puerto Rico, Suriname, Uruguay, Venezuela; OTL- India; PAL- Spain	1865
Cotesia mayaguezensis	(Viereck, 1913)	Apanteles mayaguezensis	Viereck, 1913		Holotype female, USNM	Country of type locality: Puerto Rico	examined	NEO	NEO- Puerto Rico	1913
Cotesia medicaginis	(Muesebeck, 1947)	Apanteles medicaginis	Muesebeck, 1947		Holotype female, USNM	Country of type locality: United States	not examined but original description checked	NEA	NEA- United States (AZ, CA, ID, KS, MO, NV, NM, OK)	1947
Cotesia meghrangini	Dawale, Bhosale & Sathe, 1993	Cotesia meghrangini	Dawale, Bhosale & Sathe, 1993		Holotype female, NZSI	Country of type locality: India	not examined but original description checked	OTL	OTL- India	1993
Cotesia melanoscelus	(Ratzeburg, 1844)	Microgaster melanoscelus	Ratzeburg, 1844	Microgaster solitarius Ratzeburg, 1844; Apanteles creata Balevski, 1980	Type and depository unknown	Country of type locality: Germany	not examined but subsequent treatment of the species checked	NEA, OTL, PAL	NEA- Canada (BC, NB, NL, NS, ON, PE, QC), United States (CT, MD, MA, NH, NJ, NY, OR, PA, RI, VT, VA, WA, WV); OTL- China (FJ, HB, HN), India; PAL- Armenia, Azerbaijan, Austria, Belarus, Belgium, Bulgaria, China (BJ, HL, JL, LN), Czech Republic, Denmark, Finland, France, Germany, Hungary, Iran, Italy, Japan, Kazakhstan, Korea, Latvia, Lithuania, Moldova, Mongolia, Netherlands, Poland, Portugal, Ro…	1844
Cotesia melitaearum	(Wilkinson, 1937)	Apanteles melitaearum	Wilkinson, 1937	Apanteles melittaearum Wilkinson, 1937 [subsequent misspelling (Nixon 1974)]	Holotype female, NHMUK	Country of type locality: United Kingdom	examined	PAL	PAL- Armenia, Azerbaijan, China (BJ), Estonia, Finland, France, Germany, Hungary, Ireland, Italy, Kazakhstan, Korea, Moldova, Poland, Romania, Russia (BU, ZAB, PRI), Slovakia, Spain, Sweden, Turkey, United Kingdom, Uzbekistan	1937
Cotesia mendicae	(Tobias, 1986)	Apanteles mendicae	Tobias, 1986		Holotype female, ZIN	Country of type locality: Russia	not examined but paratype examined	PAL	PAL- Kazakhstan, Russia (VOR)	1986
Cotesia menezesi	(de Santis & Redolfi, 1976)	Apanteles menezesi	de Santis & Redolfi, 1976		Holotype female, MLP	Country of type locality: Brazil	not examined but original description checked	NEO	NEO-Brazil (SP)	1976
Cotesia microsomus	(Tobias, 1986)	Apanteles microsomus	Tobias, 1986		Holotype female, ZIN	Country of type locality: Belarus	not examined but subsequent treatment of the species checked	PAL	PAL- Belarus	1986
Cotesia miyoshii	(Watanabe, 1932)	Apanteles miyoshii	Watanabe, 1932	Apanteles smerinthii Matsumura, 1925 [primary homonym of Apanteles smerinthii Riley, 1881]	Syntypes female and male, EIHU	Country of type locality: Japan	examined	OTL, PAL	OTL- China (HB, JS, SN, ZJ); PAL- China (BJ, LN, SD), Japan, Korea	1932
Cotesia murtfeldtae	(Ashmead, 1898)	Apanteles murtfeldtae	Ashmead, 1898		Holotype female, USNM	Country of type locality: United States	not examined but subsequent treatment of the species checked	NEA	NEA- Canada (MB, ON, QC), United States (CT, MD, MA, MO, NH, NY, NC, VT, VA, WV)	1898
Cotesia muzaffarensis	(Lal, 1939)	Apanteles muzaffarensis	Lal, 1939		Holotype male, INPC	Country of type locality: India	not examined but original description checked	OTL	OTL- India	1939
Cotesia nemoriae	(Ashmead, 1898)	Apanteles nemoriae	Ashmead, 1898	Apanteles winkleyi Viereck, 1917	Holotype female, USNM	Country of type locality: United States	not examined but subsequent treatment of the species checked	NEA	NEA- Canada (MB, NL, NS, ON, QC, SK), United States (CA, CT, DC, KS, MA, MO, NH, NY, TN)	1898
Cotesia neptisis	(Watanabe, 1934)	Apanteles neptisis	Watanabe, 1934		Lectotype female, EIHU	Country of type locality: Japan	examined	PAL	PAL- Japan	1934
Cotesia neustriae	(Tobias, 1986)	Apanteles neustriae	Tobias, 1986		Holotype female, ZIN	Country of type locality: Moldova	not examined but paratype examined	PAL	PAL- Kazakhstan, Moldova, Russia (KDA, RYA, SAR, VGG, VOR), Turkey, Ukraine	1986
Cotesia nigritibialis	(Tobias, 1986)	Apanteles nigritibialis	Tobias, 1986		Holotype female, ZIN	Country of type locality: Russia	not examined but original description checked	PAL	PAL- Hungary, Korea, Russia (KDA)	1986
Cotesia nikami	Kurhade & Nikam, 1998	Cotesia nikami	Kurhade & Nikam, 1998		Holotype female, BAMU	Country of type locality: India	not examined	OTL	OTL- India	1998
Cotesia nitens	(Muesebeck, 1921)	Apanteles nitens	Muesebeck, 1921		Holotype female, USNM	Country of type locality: United States	examined	NEA	NEA- United States (CA, CO, OR, UT, WY)	1921
Cotesia noctuidiphagus	(Muesebeck, 1926)	Apanteles noctuidiphagus	Muesebeck, 1926		Holotype female, USNM	Country of type locality: United States	examined	NEA	NEA- United States (CT)	1926
Cotesia nonagriae	(Olliff, 1893)	Apanteles nonagriae	Olliff, 1893	Apanteles (Stenopleura) nonagriae Viereck, 1913 [primary homonym of Apanteles nonagriae Olliff, 1893]; Cotesia parthenayae Kittel, 2016 [unnecessary replacement name for Cotesia nonagriae (Viereck, 1913)].	Syntypes female and male, depository unknown	Country of type locality: Australia	not examined but subsequent treatment of the species checked	AUS	AUS- Australia (NSW, QLD)	1893
Cotesia nothus	(Marshall, 1885)	Apanteles nothus	Marshall, 1885		Lectotype female, NHMUK	Country of type locality: United Kingdom	examined	PAL	PAL- Germany, Greece, Hungary, Iran, Italy, Korea, Mongolia, Romania, Russia (SPE), Slovakia, Turkey, United Kingdom	1885
Cotesia nuellorum	Whitfield, 2018	Cotesia nuellorum	Whitfield, 2018		Holotype female, USNM	Country of type locality: United States	not examined but original description checked	NEA	NEA- TX	2018
Cotesia numen	(Nixon, 1974)	Apanteles numen	Nixon, 1974		Holotype female, NHMUK	Country of type locality: United Kingdom	examined	PAL	PAL- Czech Republic, Denmark, France, Germany, Hungary, Mongolia, Slovakia, Turkey, United Kingdom	1974
Cotesia nycteus	(de Saeger, 1944)	Apanteles nycteus	de Saeger, 1944		Holotype female, RMCA	Country of type locality: Democratic Republic of Congo	not examined but original description checked	AFR	AFR- Democratic Republic of Congo, Rwanda	1944
Cotesia obscuricornis	(Viereck, 1917)	Apanteles obscuricornis	Viereck, 1917		Holotype female, USNM	Country of type locality: United States	examined	NEA	NEA- United States (CT, MD)	1917
Cotesia ocneriae	(Ivanov, 1899)	Apanteles ocneriae	Ivanov, 1899		Type and depository unknown	Country of type locality: Ukraine	not examined but subsequent treatment of the species checked	PAL	PAL- Austria, Hungary, Moldova, Poland, Romania, Russia (S), Serbia, Ukraine	1899
Cotesia oeceticola	(Blanchard, 1935)	Apanteles oeceticola	Blanchard, 1935		Holotype female, MACN	Country of type locality: Argentina	not examined but original description checked	NEO	NEO- Argentina	1935
Cotesia ofella	(Nixon, 1974)	Apanteles ofella	Nixon, 1974	? Microgaster perspicuus Nees, 1834	Holotype female, NHMUK	Country of type locality: United Kingdom	examined	PAL	PAL- Belgium, Finland, Germany, Hungary, Iran, Israel, Italy, Netherlands, Poland, Serbia, Slovakia, Spain, Switzerland, Turkey, Ukraine, United Kingdom	1974
Cotesia ogara	Papp, 1990	Cotesia ogara	Papp, 1990		Holotype female, HNHM	Country of type locality: Korea	not examined but original description checked	PAL	PAL- Korea	1990
Cotesia okamotoi	(Watanabe, 1921)	Apanteles okamotoi	Watanabe, 1921		Holotype male, EIHU	Country of type locality: Japan	examined	PAL	PAL- Japan	1921
Cotesia olenidis	(Muesebeck, 1922)	Apanteles olenidis	Muesebeck, 1922		Holotype female, USNM	Country of type locality: Canada	examined	NEA	NEA- Canada (BC)	1922
Cotesia onaspis	(Nixon, 1974)	Apanteles onaspis	Nixon, 1974	Apanteles avetyanae Tobias, 1976	Holotype female, NHMUK	Country of type locality: United Kingdom	examined	PAL	PAL- Armenia, Finland, Hungary, Slovakia, United Kingdom	1974
Cotesia oppidicola	(Granger, 1949)	Apanteles oppidicola	Granger, 1949		Syntypes female and male, MNHN	Country of type locality: Madagascar	not examined but original description checked	AFR	AFR- Madagascar	1949
Cotesia opsiphanis	(Schrottky, 1909)	Apanteles opsiphanis	Schrottky, 1909		Type and depository unknown	Country of type locality: Paraguay	not examined but original description checked	NEO	NEO- Ecuador, Paraguay	1909
Cotesia ordinaria	(Ratzeburg, 1844)	Microgaster ordinarius	Ratzeburg, 1844	Apanteles dendrolimi Matsumura, 1926; Apanteles dendrolimusi Matsumura, 1926	Syntypes female and male, depository unknown	Country of type locality: Germany	not examined but subsequent treatment of the species checked	OTL, PAL	OTL- China (GX, HN, JS, ZJ); PAL- China (HL, JL, LN, SN), Czech Republic, Germany, Hungary, iran, Israel, Italy, Japan, Korea, Mongolia, Poland, Romania, Russia (AMU, IRK, KYA, PRI, SAK, TOM, TY, YAR), Turkey, Ukraine	1844
Cotesia orestes	(Nixon, 1974)	Apanteles orestes	Nixon, 1974		Holotype female, NHMUK	Country of type locality: United Kingdom	examined	PAL	PAL- Finland, Germany, Hungary, Korea, Netherlands, Russia (TVE), Turkey, United Kingdom	1974
Cotesia orientalis	Chalikwar & Nikam, 1984	Cotesia orientalis	Chalikwar & Nikam, 1984		Holotype female, NZSI	Country of type locality: India	not examined but original description checked	OTL	OTL- India	1984
Cotesia ornatricis	(Muesebeck, 1958)	Apanteles ornatricis	Muesebeck, 1958		Holotype female, USNM	Country of type locality: Colombia	examined	NEO	NEO- Brazil (SP), Colombia	1958
Cotesia orobenae	(Forbes, 1883)	Apanteles orobenae	Forbes, 1883		Lectotype female, INHS	Country of type locality: United States	not examined but subsequent treatment of the species checked	NEA	NEA- United States (AZ, CA, DC, FL, IL, LA, SC, VA)	1883
Cotesia pachkuriae	(Bhatnagar, 1950)	Apanteles pachkuriae	Bhatnagar, 1950		Holotype female, INPC	Country of type locality: India	not examined but original description checked	OTL	OTL- India	1948
Cotesia paludicolae	(Cameron, 1909)	Apanteles paludicolae	Cameron, 1909	Apanteles platyptiliae Cameron, 1909	Syntypes female, NHMUK	Country of type locality: Sri Lanka	examined	AFR, OTL	AFR- Sudan, Uganda; OTL- India, Sri Lanka	1909
Cotesia paphi	(Schrottky, 1902)	Apanteles paphi	Schrottky, 1902		Syntypes female and male, depository unknown	Country of type locality: Argentina	not examined	NEO	NEO- Argentina, Brazil (SP), Peru, Uruguay	1902
Cotesia pappi	Inanç, 2002	Cotesia pappi	Inanç, 2002		Holotype female, ZMTU	Country of type locality: Turkey	not examined but original description checked	PAL	PAL- Turkey	2002
Cotesia parastichtidis	(Muesebeck, 1921)	Apanteles parastichtidis	Muesebeck, 1921		Holotype female, USNM	Country of type locality: United States	examined	NEA	NEA- Canada (AB, BC, MB, NB, NS, ON, YT), United States (AK, MI, NY, TN)	1921
Cotesia parbhanii	(Rao, 1969)	Apanteles parbhanii	Rao, 1969		Holotype female, NZSI	Country of type locality: India	not examined but original description checked	OTL	OTL- India	1969
Cotesia parijati	Sathe, 2003	Cotesia parijati	Sathe, 2003		Holotype female, SUKI	Country of type locality: India	not examined but original description checked	OTL	OTL- India	2003
Cotesia parvicornis	(de Saeger, 1944)	Apanteles parvicornis	de Saeger, 1944		Holotype female, RMCA	Country of type locality: Rwanda	not examined but original description checked	AFR	AFR- Democratic Republic of Congo, Rwanda, Senegal	1944
Cotesia peltoneni	(Papp, 1987)	Apanteles peltoneni	Papp, 1987		Holotype female, MZH	Country of type locality: Finland	not examined but original description checked	PAL	PAL- Finland	1987
Cotesia philoeampus	(Cameron, 1911)	Apanteles philoeampus	Cameron, 1911		Lectotype female, NHMUK	Country of type locality: Australia	not examined but subsequent treatment of the species checked	AUS	AUS- Australia (NSW)	1911
Cotesia phobetri	(Rohwer, 1915)	Apanteles phobetri	Rohwer, 1915		Holotype female, USNM	Country of type locality: United States	examined	NEA	NEA- Canada (AB, NL, ON), United States (IL, IN, KS, KY, MD, MA, MO, NH, NJ, NY, NC, RI, VT, VA, WV)	1915
Cotesia pholisorae	(Riley, 1889)	Apanteles pholisorae	Riley, 1889		Syntypes female and male, USNM	Country of type locality: United States	examined	NEA	NEA- United States (CT, DC, IL, KS, MD, MO, SC, WV)	1889
Cotesia pieridis	(Bouché, 1834)	Microgaster pieridis	Bouché, 1834		Type lost	Country of type locality: Germany	not examined but subsequent treatment of the species checked	PAL	PAL- Armenia, Azerbaijan, China (SD), Georgia, Germany, Hungary, Israel, Kazakhstan, Lithuania, Moldova, Mongolia, Romania, Russia (PRI, SAK, VLA, VOR), Slovakia, Tajikistan, Turkey, Uzbekistan	1834
Cotesia pilicornis	(Thomson, 1895)	Microgaster pilicornis	Thomson, 1895	Apanteles piliflagellaris Tobias, 1986	Holotype female, MZLU	Country of type locality: Sweden	not examined but subsequent treatment of the species checked	PAL	PAL- Bulgaria, Croatia, Finland, Germany, Hungary, Italy, Moldova, Romania, Russia (C, E, NC, S), Slovakia, Sweden, Switzerland, Turkey, United Kingdom	1895
Cotesia pistrinariae	(Wilkinson, 1929)	Apanteles pistrinariae	Wilkinson, 1929	Apanteles pistrinariae nyasaensis Wilkinson, 1929	Holotype female, NHMUK	Country of type locality: Nigeria	examined	AFR	AFR- Cape Verde, Democratic Republic of Congo, Eritrea, Ethiopia, Malawi, Nigeria, Rwanda, South Africa	1929
Cotesia planula	Song & Chen, 2004	Cotesia planula	Song & Chen, 2004		Holotype female, FAFU	Country of type locality: China	not examined but original description checked	PAL	PAL- China (NX)	2004
Cotesia plathypenae	(Muesebeck, 1921)	Apanteles plathypenae	Muesebeck, 1921		Holotype female, USNM	Country of type locality: United States	not examined but original description checked	NEA	NEA- Canada (BC, MB), United States (ID, IL, IN, IA, KS, MO, NY, OH, SD, WA)	1921
Cotesia podunkorum	(Viereck, 1912)	Apanteles podunkorum	Viereck, 1912		Holotype female, USNM	Country of type locality: United States	examined	NEA	NEA- United States (CT, OH, VA, WV)	1912
Cotesia praepotens	(Haliday, 1834)	Microgaster praepotens	Haliday, 1834	Microgaster placidus Haliday, 1834; Apanteles memnon Nixon, 1974; Apanteles acutivalvis Balevski, 1980; Apanteles beshtaui Tobias, 1986	Lectotype female, NMID	Country of type locality: Ireland	not examined but authoritatively identified specimens examined	PAL	PAL- Afghanistan, Armenia, Azerbaijan, Bulgaria, Croatia, Czech Republic, Finland, Germany, Greece, Hungary, Iran, Ireland, Italy, Kazakhstan, Lithuania, Macedonia, Moldova, Mongolia, Poland, Romania, Russia (ZAB, KDA, PRI, SAR, STA, VOR), Slovakia, Spain, Sweden, Switzerland, Tajikistan, Turkey, Turkmenistan, United Kingdom, Uzbekistan, Yugoslavia	1834
Cotesia pratapae	(Ashmead, 1896)	Apanteles pratapae	Ashmead, 1896		Holotype female, USNM	Country of type locality: Sri Lanka	examined	OTL	OTL- Sri Lanka	1896
Cotesia prenidis	(Muesebeck, 1921)	Apanteles prenidis	Muesebeck, 1921		Holotype female, USNM	Country of type locality: Puerto Rico	examined	NEO	NEO- Puerto Rico	1921
Cotesia progahinga	(Hedqvist, 1965)	Apanteles progahinga	Hedqvist, 1965		Holotype female, MZH	Country of type locality: Cape Verde	examined	AFR	AFR- Cape Verde	1965
Cotesia prozorovi	(Telenga, 1955)	Apanteles prozorovi	Telenga, 1955		Syntypes female and male, ZIN?	Country of type locality: Russia	not examined but original description checked	PAL	PAL- Russia (IRK, PRI)	1955
Cotesia pterophoriphaga	(Shenefelt, 1972)	Apanteles pterophoriphagus	Shenefelt, 1972	Apanteles pterophori Risbec, 1951 [homonym of Apanteles pterophori Muesebeck, 1926]	Holotype female, depository unknown	Country of type locality: Senegal	not examined but original description checked	AFR	AFR- Senegal	1972
Cotesia pyralidis	(Muesebeck, 1921)	Apanteles pyralidis	Muesebeck, 1921		Holotype female, USNM	Country of type locality: United States	examined	NEA	NEA- United States (AR, DC, IL, MD, MO, NC, OH, WI)	1921
Cotesia pyraustae	(Viereck, 1912)	Apanteles pyraustae	Viereck, 1912		Holotype female, USNM	Country of type locality: United States	examined	NEA	NEA- Canada (ON), United States (CT, MO, NJ)	1912
Cotesia pyrophilae	(Muesebeck, 1926)	Apanteles pyrophilae	Muesebeck, 1926		Holotype female, USNM	Country of type locality: United States	examined	NEA	NEA- Canada (ON), United States (CT, MA, RI)	1926
Cotesia radiantis	(Wilkinson, 1929)	Apanteles radiantis	Wilkinson, 1929		Holotype female, NHMUK	Country of type locality: Australia	not examined but subsequent treatment of the species checked	AUS, OTL	AUS- Australia (QLD); OTL- China (HN)	1929
Cotesia radiarytensis	(Shenefelt, 1972)	Apanteles radiarytensis	Shenefelt, 1972	Apanteles radiatus Niezabitowski, 1910 [homonym of Apanteles radiatus Ashmead, 1898]	Holotype female, depository unknown	Country of type locality: Poland	not examined but original description checked	PAL	PAL- Poland	1972
Cotesia rangii	(Bhatnagar, 1950)	Apanteles rangii	Bhatnagar, 1950		Holotype male, INPC	Country of type locality: India	not examined but original description checked	OTL	OTL- India	1948
Cotesia risilis	(Nixon, 1974)	Apanteles risilis	Nixon, 1974		Holotype female, NHMUK	Country of type locality: United Kingdom	examined	PAL	PAL- Greece, Hungary, Iran, Italy, Mongolia, Montenegro, Netherlands, Romania, Slovakia, Turkey, United Kingdom	1974
Cotesia riverai	(Porter, 1916)	Apanteles riverae	Porter, 1916		Syntypes female and male, depository unknown	Country of type locality: Chile	not examined but original description checked	NEO	NEO- Chile	1916
Cotesia rubecula	(Marshall, 1885)	Apanteles rubecula	Marshall, 1885		Holotype female, NHMUK	Country of type locality: United Kingdom	examined	AUS, NEA, OTL, PAL	AUS- New Zealand; NEA- Canada (BC, ON, QC), United States (MA, MI, MN, OR, VT, VA, WA); OTL- China (FJ, HB, ZJ); PAL- Austria, Bulgaria, China (BJ, HE, JL, LN, SN), France, Germany, Hungary, Iran, Macedonia, Moldova, Netherlands, Poland, Romania, Russia (IRK, KHA, KDA, MOS, PRI, ROS, RYA, SAK), Slovakia, Spain, Switzerland, Ukraine, United Kingdom, Yugoslavia	1885
Cotesia rubripes	(Haliday, 1834)	Microgaster rubripes	Haliday, 1834		Lectotype female, MVMMA	Country of type locality: United Kingdom	not examined but subsequent treatment of the species checked	PAL	PAL- Belarus, Bulgaria, Croatia, Czech Republic, France, Germany, Hungary, Israel, Italy, Japan, Kazakhstan, Korea, Lithuania, Mongolia, Morocco, Poland, Romania, Russia (KDA, KYA, MOS, PRI, TOM, VOR, YAR), Serbia, Switzerland, Turkey, Ukraine, United Kingdom, Uzbekistan, Yugoslavia	1834
Cotesia ruficoxis	(Hedwig, 1962)	Apanteles ruficoxis	Hedwig, 1962		Holotype female, depository unknown	Country of type locality: Greece	not examined but original description checked	PAL	PAL- Greece	1962
Cotesia ruficrus	(Haliday, 1834)	Microgaster ruficrus	Haliday, 1834	Apanteles antipoda Ashmead, 1900; Apanteles manilae Ashmead, 1904; Apanteles sydneyensis Cameron, 1911; Apanteles narangae Viereck, 1913; Microgaster contextus Imhof & Labram, 1836; Apanteles sesamiae Risbec, 1956 [nomen nudum]	Lectotype female, MVMMA	Country of type locality: unknown	not examined but subsequent treatment of the species checked	AFR, AUS, NEO, OTL, PAL	AFR- Cameroon, Cape Verde, Ethiopia, Kenya, Ivory Coast, Madagascar, Mauritius, Nigeria, Réunion, Senegal, Somalia, South Africa, Sudan, Tanzania, Uganda, Yemen, Zimbabwe; AUS- Australia (NSW, QLD), Fiji, Hawaiian Islands, New Zealand; NEO- Trinidad & Tobago; OTL- Bangladesh, China (FJ, GD, GX, GZ, HI, HK, HB, HN, JS, JX, SH, SN, TW, YN, ZJ), India, Indonesia, Malaysia, Pakistan, Philippines, Ryu…	1834
Cotesia rufiventris	(Bingham, 1906)	Apanteles rufiventris	Bingham, 1906		Lectotype female, OUMNH	Country of type locality: Australia	not examined but subsequent treatment of the species checked	AUS	AUS- Australia (QLD)	1906
Cotesia rufocoxalis	(Riley, 1881)	Apanteles rufocoxalis	Riley, 1881		Syntypes female and male, USNM	Country of type locality: United States	examined	NEA	NEA- Canada (NS), United States (AL, CT, DC, FL, LA, MO, NJ, NY, TN, TX, VA)	1881
Cotesia rugosa	(Szépligeti, 1914)	Apanteles rugosus	Szépligeti, 1914		Holotype male, MNHN	Country of type locality: Kenya	not examined but subsequent treatment of the species checked	AFR	AFR- Kenya	1914
Cotesia ruidus	(Wilkinson, 1928)	Apanteles ruidus	Wilkinson, 1928		Holotype female, NHMUK	Country of type locality: India	examined	OTL	OTL- India	1928
Cotesia salebrosa	(Marshall, 1885)	Apanteles salebrosus	Marshall, 1885	Apanteles callunae Nixon, 1974	Lectotype female, NHMUK	Country of type locality: United Kingdom	examined	PAL	PAL- Bulgaria, Finland, France, Germany, Hungary, Iran, Italy, Korea, Lithuania, Mongolia, Norway, Poland, Russia (YAR), Sweden, Switzerland, Turkey, Ukraine, United Kingdom	1885
Cotesia saltator	(Thunberg, 1822)	Ichneumon saltator	Thunberg, 1822	Ichneumon salsator Thunberg, 1822 [incorrect original spelling]; Ichneumon saltator Thunberg, 1824 [justified emendation and homonym of Ichneumon saltator Müller, 1776]	Syntypes male, UUZM	Country of type locality: Sweden	not examined but subsequent treatment of the species checked	PAL	PAL- Armenia, Bulgaria, France, Germany, Hungary, Iran, Israel, Lebanon, Mongolia, Poland, Russia (SPE), Slovakia, Sweden, Turkey, Ukraine, Yugoslavia	1822
Cotesia saltatoria	(Balevski, 1980)	Apanteles saltatorius	Balevski, 1980		Holotype female, ZIN	Country of type locality: Bulgaria	not examined but subsequent treatment of the species checked	PAL	PAL- Bulgaria, Croatia, France, Germany, Hungary, Macedonia, Mongolia, Serbia, Slovakia, Spain, Turkey, United Kingdom	1980
Cotesia sasakii	(Watanabe, 1932)	Apanteles sasakii	Watanabe, 1932		Holotype female, EIHU	Country of type locality: Japan	examined	PAL	PAL- Japan, Korea	1932
Cotesia satunini	(Tobias, 1986)	Apanteles satunini	Tobias, 1986		Holotype female, ZIN	Country of type locality: Azerbaijan	not examined but subsequent treatment of the species checked	PAL	PAL- Azerbaijan	1986
Cotesia scabricula	(Reinhard, 1880)	Apanteles scabriculus	Reinhard, 1880	Apanteles eguchii Watanabe, 1935	Holotype female, depository unknown	Country of type locality: Austria	not examined but subsequent treatment of the species checked	OTL, PAL	OTL- China (HB, HN, SN, ZJ); PAL- Armenia, Austria, China (HE, SD, SN), Germany, Hungary, Iran, Italy, Korea, Macedonia, Moldova, Mongolia, Romania, Russia (KDA), Serbia, Slovakia, Switzerland	1880
Cotesia schaeferi	(Marsh, 1979)	Apanteles schaeferi	Marsh, 1979		Holotype female, USNM	Country of type locality: Japan	not examined but original description checked	PAL	PAL- China (BJ), Japan, Korea	1979
Cotesia schaffneri	(Muesebeck, 1931)	Apanteles schaffneri	Muesebeck, 1931		Holotype female, USNM	Country of type locality: United States	examined	NEA	NEA- United States (DE, NJ, PA, TX, VA)	1931
Cotesia schini	(Muesebeck, 1958)	Apanteles schini	Muesebeck, 1958		Holotype female, USNM	Country of type locality: Brazil	examined	NEO	NEO- Brazil (SP)	1958
Cotesia schizurae	(Ashmead, 1898)	Apanteles schizurae	Ashmead, 1898		Holotype female, USNM	Country of type locality: United States	not examined but subsequent treatment of the species checked	NEA	NEA- Canada (ON), United States (AZ, AR, CA, CT, FL, IL, MD, MA, MS, MO, NH, NY, VA, WI)	1898
Cotesia scitula	(Riley, 1881)	Apanteles scitulus	Riley, 1881	Apanteles emarginata Riley, 1889; Apanteles parorgyiae Ashmead, 1898; Cryptapanteles rileyana Viereck, 1910	Syntypes female, USNM	Country of type locality: United States	examined	NEA	NEA- Canada (NS, ON), United States (CT, DC, FL, IL, KS, KY, LA, MD, MO, NE, NH, NJ, TN, TX, WI)	1881
Cotesia scotti	(Valerio & Whitfield, 2009)	Parapanteles scotti	Valerio & Whitfield, 2009		Holotype female, INBio	Country of type locality: Costa Rica	not examined but original description checked	NEO	NEO- Costa Rica	2009
Cotesia selenevora	Shaw, 2009	Cotesia selenevora	Shaw, 2009		Holotype female, RSME	Country of type locality: Belgium	examined	PAL	PAL- Belgium, Finland, Sweden	2009
Cotesia senegalensis	(Risbec, 1951)	Apanteles senegalensis	Risbec, 1951		Holotype female, depository unknown	Country of type locality: Senegal	not examined but original description checked	AFR	AFR- Senegal	1951
Cotesia sericea	(Nees, 1834)	Microgaster sericeus	Nees, 1834		Type and depository unknown	Country of type locality: Germany	not examined but subsequent treatment of the species checked	PAL	PAL- Azerbaijan, Belgium, France, Georgia, Germany, Italy, Mongolia, Russia (KDA, NGR, SPE, SAR, YAR), Tajikistan, Turkmenistan, Ukraine, United Kingdom, Uzbekistan	1834
Cotesia sesamiae	(Cameron, 1906)	Apanteles sesamiae	Cameron, 1906		Type and depository unknown	Country of type locality: South Africa	not examined but subsequent treatment of the species checked	AFR, OTL	AFR- Benin, Burkina Faso, Cameroon, Central African Republic, Comoros, Democratic Republic of Congo, Eritrea, Ethiopia, Ghana, Ivory Coast, Kenya, Lesotho, Madagascar, Malawi, Mauritius, Mozambique, Nigeria, Réunion, Senegal, South Africa, Sudan, Tanzania, Uganda, Zambia, Zimbabwe; OTL- India	1906
Cotesia setebis	(Nixon, 1974)	Apanteles setebis	Nixon, 1974	Apanteles khibinica Tobias, 1986	Holotype female, NHMUK	Country of type locality: Sweden	examined	PAL	PAL- Bulgaria, Czech Republic, Greece, Hungary, Iran, Mongolia, Russia (MUR, SVE), Slovakia, Sweden, Switzerland, Turkey	1974
Cotesia seyali	(Risbec, 1951)	Apanteles seyali	Risbec, 1951		Type and depository unknown	Country of type locality: Senegal	not examined but original description checked	AFR	AFR- Senegal	1951
Cotesia shemachaensis	(Tobias, 1976)	Apanteles shemachaensis	Tobias, 1976		Holotype female, ZIN	Country of type locality: Azerbaijan	not examined but subsequent treatment of the species checked	PAL	PAL- Azerbaijan, Hungary, Kazakhstan	1976
Cotesia shrii	Sathe, Ingawale & Bhosale, 1994	Cotesia shrii	Sathe, Ingawale & Bhosale, 1994		Type and depository unknown	Country of type locality: India	not examined	OTL	OTL- India	1994
Cotesia sibyllarum	(Wilkinson, 1936)	Apanteles sibyllarum	Wilkinson, 1936	Apanteles sibyllarum nipponensis Watanabe, 1942	Holotype female, NHMUK	Country of type locality: United Kingdom	examined	NEA, PAL	NEA- United States (MA); PAL- Czech Republic, Germany, Hungary, Japan, Slovakia, United Kingdom	1936
Cotesia simurae	(You & Zhou, 1989)	Apanteles simurae	You & Zhou, 1989		Holotype female, HUNAU	Country of type locality: China	not examined but subsequent treatment of the species checked	OTL	OTL- China (YN)	1989
Cotesia smerinthi	(Riley, 1881)	Apanteles smerinthi	Riley, 1881		Syntypes female, USNM	Country of type locality: United States	examined	NEA	NEA- Canada (BC, ON, QC), United States (CA, CO, DC, IN, MD, MA, MO, NH, NJ, TX)	1881
Cotesia sorghiellae	(Muesebeck, 1933)	Apanteles sorghiellae	Muesebeck, 1933		Holotype female, USNM	Country of type locality: United States	examined	NEA	NEA- United States (AR, MO, TX)	1933
Cotesia specularis	(Szépligeti, 1896)	Apanteles specularis	Szépligeti, 1896	Apanteles balcanica Balevski, 1980	Lectotype female, HNHM	Country of type locality: Hungary	not examined but subsequent treatment of the species checked	PAL	PAL- Bulgaria, Germany, Greece, Hungary, Israel, Iran, Jordan, Kyrgyzstan, Moldova, Romania, Russia (PRI), Spain, Tajikistan, Turkey, Uzbekistan	1896
Cotesia sphenarchi	(Risbec, 1951)	Apanteles sphenarchi	Risbec, 1951		Syntypes female and male, depository unknown	Country of type locality: Senegal	not examined but original description checked	AFR	AFR- Senegal	1951
Cotesia sphingivora	(Granger, 1949)	Apanteles sphingivorus	Granger, 1949		Syntypes female and male, MNHN	Country of type locality: Madagascar	not examined but original description checked	AFR	AFR- Madagascar	1949
Cotesia spuria	(Wesmael, 1837)	Microgaster spurius	Wesmael, 1837	Microgaster insidens Ratzeburg, 1844	Lectotype female, RBINS	Country of type locality: Belgium	examined	PAL	PAL- Afghanistan, Armenia, Austria, Azerbaijan, Belgium, Bulgaria, China (JL), Croatia, Finland, France, Germany, Greece, Hungary, Iran, Ireland, Israel, Italy, Japan, Kazakhstan, Korea, Latvia, Lithuania, Moldova, Poland, Romania, Russia (AD, KDA, NVS, PRI, ROS, RYA, SAM, VOR), Serbia, Slovakia, Slovenia, Sweden, Switzerland, Tajikistan, Turkey, Ukraine, United Kingdom, Uzbekistan	1837
Cotesia subancilla	(Balevski, 1980)	Apanteles subancilla	Balevski, 1980		Holotype female, ZIN	Country of type locality: Bulgaria	not examined but subsequent treatment of the species checked	PAL	PAL- Bulgaria, Greece, Hungary, Slovakia	1980
Cotesia subordinaria	(Tobias, 1976)	Apanteles subordinarius	Tobias, 1976		Holotype female, ZIN	Country of type locality: Georgia	not examined but subsequent treatment of the species checked	PAL	PAL- Azerbaijan, Georgia, Netherlands, Russia (NC), United Kingdom	1976
Cotesia suvernii	Sathe, Ingawale & Bhosale, 1994	Cotesia suvernii	Sathe, Ingawale & Bhosale, 1994		Type and depository unknown	Country of type locality: India	not examined	OTL	OTL- India	1994
Cotesia suzumei	(Watanabe, 1932)	Apanteles suzumei	Watanabe, 1932		Holotype male, EIHU	Country of type locality: Japan	examined	PAL	PAL- Japan	1932
Cotesia taprobanae	(Cameron, 1897)	Apanteles taprobanae	Cameron, 1897	Apanteles stauropi Viereck, 1912; Apanteles formosae Viereck, 1913	Lectotype female, OUMNH	Country of type locality: Sri Lanka	not examined but authoritatively identified specimens examined	OTL	OTL- China (FJ, GD, HI, TW, ZJ), India, Indonesia, Sri Lanka, Vietnam	1897
Cotesia tatehae	(Watanabe, 1932)	Apanteles tatehae	Watanabe, 1932		Holotype female, EIHU	Country of type locality: Japan	examined	PAL	PAL- Japan	1932
Cotesia tegera	(Papp, 1977)	Apanteles tegerus	Papp, 1977		Holotype female, HNHM	Country of type locality: Mongolia	not examined but subsequent treatment of the species checked	PAL	PAL- Mongolia	1977
Cotesia teleae	(Muesebeck, 1926)	Apanteles teleae	Muesebeck, 1926		Holotype female, USNM	Country of type locality: United States	examined	NEA	NEA- Canada (AB, BC), United States (CT, MD, PA)	1926
Cotesia telengai	(Tobias, 1972)	Apanteles telengai	Tobias, 1972	Apanteles amabilis Nixon, 1974	Holotype female, ZIN	Country of type locality: Armenia	not examined but authoritatively identified specimens examined	PAL	PAL- Afghanistan, Albania, Algeria, Armenia, Azerbaijan, Bosnia and Herzegovina, Bulgaria, Croatia, Georgia, Germany, Greece, Hungary, Iran, Israel, Italy, Kazakhstan, Moldova, Morocco, Netherlands, Poland, Russia (VLA), Slovakia, Spain, Switzerland, Tajikistan, Tunisia, Turkey, Turkmenistan, United Kingdom, Uzbekistan	1972
Cotesia tenebrosa	(Wesmael, 1837)	Microgaster tenebrosus	Wesmael, 1837		Type lost	Country of type locality: Belgium	not examined but subsequent treatment of the species checked	PAL	PAL- Andorra, Azerbaijan, Belgium, Croatia, Finland, France, Georgia, Germany, Greece, Hungary, Iran, Israel, Kazakhstan, Korea, Macedonia, Moldova, Mongolia, Poland, Russia (PRI), Serbia, Spain, Sweden, Switzerland, Tajikistan, Turkey, Ukraine, United Kingdom, Uzbekistan	1837
Cotesia testacea	Fujie, Shimizu & Fernandez-Triana, 2018	Cotesia testacea	Fujie, Shimizu & Fernandez-Triana, 2018		Holotype female, NIAES	Country of type locality: Japan	examined	PAL	PAL- Japan, Korea	2018
Cotesia tetrica	(Reinhard, 1880)	Apanteles tetricus	Reinhard, 1880	Microgaster opaculus Thomson, 1895	Holotype female, ZMHB	Country of type locality: Germany	not examined but subsequent treatment of the species checked	PAL	PAL- Montenegro, United Kingdom	1880
Cotesia thapinthotha	Papp, 1990	Cotesia thapinthotha	Papp, 1990		Holotype female, HNHM	Country of type locality: Korea	not examined but original description checked	PAL	PAL- Korea	1990
Cotesia theae	(Sonan, 1942)	Apanteles theae	Sonan, 1942		Syntypes female and male, TARI	Country of type locality: China	not examined but original description checked	OTL	OTL- China (TW)	1942
Cotesia theclae	(Riley, 1881)	Apanteles theclae	Riley, 1881		Syntypes female and male, USNM	Country of type locality: United States	examined	NEA, NEO	NEA- United States (AL, CA, CO, CT, DC, GA, ID, KS, MO, NJ, OK, TX); NEO- Mexico	1881
Cotesia tibialis	(Curtis, 1830)	Microgaster tibialis	Curtis, 1830	Microgaster atrator Curtis, 1829 [Nomen nudum]; Microgaster gracilis Curtis, 1829 [Nomen nudum]; Microgaster tibialis Curtis, 1829 [Nomen nudum]; Microgaster congesta Nees, 1834; Microgaster intricata Haliday, 1834; Microgaster gracilipes Thomson, 1895; Apanteles similis Szépligeti, 1901; Microgaster atratrix Schulz, 1906; Apanteles aranearum Goureau, 1908 [Nomen nudum]; Apanteles mamestrae Matsu…	Holotype male, MVMMA	Country of type locality: United Kingdom	not examined but subsequent treatment of the species checked	PAL	PAL- Afghanistan, Armenia, Austria, Azerbaijan, Belgium, Bulgaria, Canary Islands, China (SN, XJ), Croatia, Czech Republic, Estonia, Finland, France, Georgia, Germany, Greece, Hungary, Iran, Ireland, Israel, Italy, Japan, Kazakhstan, Kyrgyzstan, Latvia, Lithuania, Macedonia, Moldova, Mongolia, Montenegro, Netherlands, Poland, Romania, Russia (AD, ZAB, IRK, KGD, KDA, KYA, MOS, PRI, SPE, TA, VLA, V…	1830
Cotesia tiracolae	(Ashmead, 1896)	Apanteles tivacolae	Ashmead, 1896	Apanteles tivacholae Ashmead, 1896 [original misspelling]; Apanteles tiracholae Wilkinson, 1928 [unjustified emendation]; Apanteles tiracolae Thompson, 1953 [justified emendation]	Holotype female, USNM	Country of type locality: Sri Lanka	not examined but subsequent treatment of the species checked	OTL	OTL- Sri Lanka	1896
Cotesia tmetocerae	(Muesebeck, 1921)	Apanteles tmetocerae	Muesebeck, 1921		Holotype female, USNM	Country of type locality: Canada	examined	NEA	NEA- Canada (NS)	1921
Cotesia trabalae	Gupta, 2016	Cotesia trabalae	Gupta, 2016		Holotype female, NBAIR	Country of type locality: India	examined	OTL	OTL- India	2016
Cotesia transuta	(de Saeger, 1944)	Apanteles transutus	de Saeger, 1944		Holotype female, RMCA	Country of type locality: Democratic Republic of Congo	not examined but original description checked	AFR	AFR- Democratic Republic of Congo, Rwanda	1944
Cotesia tuita	Papp, 2009	Cotesia tuita	Papp, 2009		Holotype female, HNHM	Country of type locality: Mongolia	not examined but original description checked	PAL	PAL- Mongolia	2009
Cotesia turkestanica	(Telenga, 1955)	Apanteles turkestanicus	Telenga, 1955		Lectotype female, ZIN	Country of type locality: Uzbekistan	not examined but original description checked	PAL	PAL- Uzbekistan	1955
Cotesia typhae	Fernandez-Triana, 2017	Cotesia typhae	Fernandez-Triana, 2017		Holotype female, CBGP	Country of type locality: Kenya	examined	AFR	AFR- Ethiopia, Kenya, Tanzania	2017
Cotesia ukrainica	(Tobias, 1986)	Apanteles ukrainicus	Tobias, 1986		Holotype female, ZIN	Country of type locality: Ukraine	examined	PAL	PAL- Ukraine	1986
Cotesia unicolor	(Curtis, 1835)	Microgaster unicolor	Curtis, 1835		Holotype male, NHMUK?	Country of type locality: Canada	not examined but original description checked	NEA	NEA- Canada (NU)	1835
Cotesia urabae	Austin & Allen, 1989	Cotesia urabae	Austin & Allen, 1989		Holotype female, ANIC	Country of type locality: Australia	not examined but original description checked	AUS	AUS- Australia (SA, TAS), New Zealand	1989
Cotesia vanessae	(Reinhard, 1880)	Apanteles vanessae	Reinhard, 1880		Type and depository unknown	Country of type locality: Germany	not examined but subsequent treatment of the species checked	AFR, NEA, PAL	AFR- Ethiopia; NEA- Canada (AB, ON); PAL- Afghanistan, Armenia, Austria, Azerbaijan, Bulgaria, Canary Islands, China (XJ), Czech Republic, Finland, France, Georgia, Germany, Greece, Hungary, Iran, Ireland, Israel, Italy, Japan, Kazakhstan, Korea, Latvia, Moldova, Montenegro, Morocco, Netherlands, Poland, Romania, Russia (BEL, BU, IRK, OMS, PRI, SAK, TOM), Serbia, Spain, Tunisia, Turkey, Ukraine, …	1880
Cotesia vestalis	(Haliday, 1834)	Microgaster vestalis	Haliday, 1834	Apanteles plutellae Kurdjumov, 1912	Lectotype female, NMID	Country of type locality: Ireland	examined	AFR, AUS, NEA, NEO, OTL, PAL	AFR- Benin, Cape Verde, Kenya, Mauritius, Réunion, Saint Helena, Senegal, South Africa; AUS- Hawaiian Islands, New Zealand, Papua New Guinea, Western Samoa; NEA- United States (TX); NEO- Argentina, Brazil (PE); OTL- Bangladesh, China (GD, HN, SN, TW, ZJ), India, Malaysia, Pakistan, Philippines, Ryukyu Islands, Singapore, Sri Lanka, Thailand, Vietnam; PAL- Afghanistan, Armenia, Azerbaijan, Azores,…	1834
Cotesia villana	(Reinhard, 1880)	Apanteles villanus	Reinhard, 1880	Apanteles fasciatae Gautier & du Dresnay, 1926; Apanteles rubroides Papp, 1971	Holotype female, ZMHB	Country of type locality: Germany	not examined but subsequent treatment of the species checked	PAL	PAL- Croatia, Finland, France, Germany, Greece, Hungary, Iran, Mongolia, Poland, Romania, Russia (ZAB, PRI), Slovakia, Switzerland, Turkey, United Kingdom	1880
Cotesia viridanae	(Tobias, 1986)	Apanteles viridanae	Tobias, 1986		Holotype female, ZIN	Country of type locality: Russia	not examined but subsequent treatment of the species checked	PAL	PAL- Russia (VOR)	1986
Cotesia xavieri	Rousse, 2013	Cotesia xavieri	Rousse, 2013		Holotype female, MNHN	Country of type locality: Réunion	not examined but original description checked	AFR	AFR- Réunion	2013
Cotesia xylina	(Say, 1836)	Microgaster xylina	Say, 1836	Apanteles cushmani Viereck, 1912; Apanteles oxyacanthoidis Viereck, 1912; Apanteles lanifica Viereck, 1917	Type lost	Country of type locality: United States	not examined but authoritatively identified specimens examined	NEA	NEA- Canada (AB, MB, NS, ON, QC), United States (CO, CT, DC, FL, IL, IN, KS, MA, NH, NJ, UT, VA, WV)	1836
Cotesia yakutatensis	(Ashmead, 1902)	Apanteles yakutatensis	Ashmead, 1902	Apanteles hyslopi Viereck, 1910	Holotype female, USNM	Country of type locality: United States	not examined but authoritatively identified specimens examined	NEA	NEA- Canada (BC, MB, QC, NU), Greenland, United States (AK, CA, ID, OR, UT, WA)	1902
Cotesia zagrosensis	Zargar & Gupta, 2019	Cotesia zagrosensis	Zargar & Gupta, 2019		Holotype female, NBAIR	Country of type locality: Iran	not examined but original description checked	PAL	PAL- Iran
Cotesia zygaenarum	(Marshall, 1885)	Apanteles zygaenarum	Marshall, 1885		Lectotype female, NHMUK	Country of type locality: United Kingdom	examined	OTL, PAL	OTL- China (HB); PAL- Albania, Armenia, Austria, Azerbaijan, Czech Republic, Finland, France, Germany, Greece, Hungary, Iran, Ireland, Israel, Italy, Japan, Kazakhstan, Korea, Macedonia, Moldova, Mongolia, Poland, Romania, Russia (DA, KDA, OMS, PRI, RYA, VOR), Serbia, Slovakia, Switzerland, Turkey, Tunisia, United Kingdom	1885
Cuneogaster inae	Choi & Whitfield, 2006	Cuneogaster inae	Choi & Whitfield, 2006		Holotype female, IAVH	Country of type locality: Colombia	not examined but original description checked	NEO	NEO- Colombia, Panama, Venezuela	2006
Dasylagon aegeriae	Muesebeck, 1958	Dasylagon aegeriae	Muesebeck, 1958		Holotype female, USNM	Country of type locality: Colombia	examined	NEO	NEO- Colombia	1958
Dasylagon simulans	Muesebeck, 1958	Dasylagon simulans	Muesebeck, 1958		Holotype male, USNM	Country of type locality: Honduras	examined	NEO	NEO- Brazil (BA), Honduras	1958
Deuterixys anica	Austin & Dangerfield, 1992	Deuterixys anica	Austin & Dangerfield, 1992		Holotype female, ANIC	Country of type locality: Australia	not examined but original description checked	AUS	AUS- Australia (NSW, QLD, VIC)	1992
Deuterixys bennetti	Whitfield, 1985	Deuterixys bennetti	Whitfield, 1985		Holotype female, USNM	Country of type locality: United States	examined	NEA, NEO	NEA- United States (FL); NEO- Cuba, Dominican Republic, Jamaica	1985
Deuterixys bifossalis	Zeng & Chen, 2011	Deuterixys bifossalis	Zeng & Chen, 2011		Holotype female, ZJUH	Country of type locality: China	not examined but original description checked	OTL	OTL- China (HI, ZJ)	2011
Deuterixys carbonaria	(Wesmael, 1837)	Microgaster carbonarius	Wesmael, 1837	Apanteles anomalus Lyle, 1925	Lectotype female, RBINS	Country of type locality: Belgium	not examined but subsequent treatment of the species checked	PAL	PAL- Austria, Belgium, Czech Republic, Finland, France, Germany, Hungary, Italy, Japan, Korea, Lithuania, Mongolia, Netherlands, Poland, Romania, Russia (MOS, PRI, SAK, YAR), Slovenia, United Kingdom, Yugoslavia	1837
Deuterixys colombiana	Whitfield & Oltra, 2005	Deuterixys colombiana	Whitfield & Oltra, 2005		Holotype female, CNC	Country of type locality: Colombia	examined	NEO	NEO- Colombia, Ecuador, Peru	2005
Deuterixys condarensis	(Tobias, 1960)	Apanteles condarensis	Tobias, 1960	Apanteles nixoni Papp, 1971	Holotype female, ZIN	Country of type locality: Tajikistan	not examined but subsequent treatment of the species checked	PAL	PAL- Japan, Korea, Mongolia, Russia (PRI), Tajikistan	1960
Deuterixys curticalcar	Zeng & Chen, 2011	Deuterixys curticalcar	Zeng & Chen, 2011		Holotype female, ZJUH	Country of type locality: China	not examined but original description checked	OTL, PAL	OTL- China (GD, GZ, HN, JX, YN); PAL- China (HA, NX)	2011
Deuterixys erythrocephala	Whitfield & Oltra, 2005	Deuterixys erythrocephala	Whitfield & Oltra, 2005		Holotype female, CNC	Country of type locality: Trinidad & Tobago	examined	NEO	NEO- Argentina, Dominican Republic, Trinidad & Tobago	2005
Deuterixys hansoni	Whitfield & Oltra, 2005	Deuterixys hansoni	Whitfield & Oltra, 2005		Holotype female, ESUW	Country of type locality: Costa Rica	not examined but original description checked	NEO	NEO- Bolivia, Costa Rica	2005
Deuterixys pacifica	Whitfield, 1985	Deuterixys pacifica	Whitfield, 1985		Holotype female, USNM	Country of type locality: United States	examined	NEA, NEO	NEA- Canada (BC), United States (CA, NM, WY); NEO- Mexico	1985
Deuterixys patro	(Nixon, 1965)	Apanteles patro	Nixon, 1965		Holotype female, USNM	Country of type locality: Philippines	examined	OTL	OTL- Philippines	1965
Deuterixys plugarui	(Tobias, 1975)	Apanteles plugarui	Tobias, 1975		Holotype female, ZIN	Country of type locality: Moldova	not examined but subsequent treatment of the species checked	PAL	PAL- Hungary, Moldova, Russia (S), Ukraine, United Kingdom	1975
Deuterixys quercicola	Whitfield, 1985	Deuterixys quercicola	Whitfield, 1985		Holotype female, USNM	Country of type locality: United States	examined	NEA, NEO	NEA- United States (CA); NEO- Mexico	1985
Deuterixys rimulosa	(Niezabitowski, 1910)	Apanteles rimulosus	Niezabitowski, 1910	Apanteles comes Wilkinson, 1940	Syntypes female and male, depository unknown	Country of type locality: Poland	not examined but authoritatively identified specimens examined	PAL	PAL- Azerbaijan, Croatia, Germany, Greece, Hungary, Iran, Kazakhstan, Mongolia, Poland, Russia (VOR), Slovakia, Spain, Turkmenistan, United Kingdom, Uzbekistan	1910
Deuterixys svetlanae	Kotenko, 2007	Deuterixys svetlanae	Kotenko, 2007		Holotype female, SIZK	Country of type locality: Russia	not examined but original description checked	PAL	PAL- Russia (PRI)	2007
Deuterixys tehuantepeca	Whitfield & Oltra, 2005	Deuterixys tehuantepeca	Whitfield & Oltra, 2005		Holotype female, CNC	Country of type locality: Guatemala	examined	NEO	NEO- Guatemala, Mexico	2005
Deuterixys tenuiconvergens	Zargar & Gupta, 2019	Deuterixys tenuiconvergens	Zargar & Gupta, 2019		Holotype female, NBAIR	Country of type locality: Iran	not examined but original description checked	PAL	PAL- Iran	2019
Deuterixys x-formis	Papp, 2012	Deuterixys x-formis	Papp, 2012		Holotype female, RMNH	Country of type locality: Cape Verde	not examined but original description checked	AFR	AFR- Cape Verde	2012
Diolcogaster abdominalis	(Nees, 1834)	Microgaster abdominalis	Nees, 1834		Holotype male, depository unknown	Country of type locality: Germany	not examined but subsequent treatment of the species checked	PAL	PAL- Azerbaijan, Belgium, France, Georgia, Germany, Hungary, Ireland, Israel, Italy, Kazakhstan, Korea, Macedonia, Moldova, Mongolia, Montenegro, Poland, Romania, Russia (BU, ZAB, PRI), Serbia, Slovakia, Spain, Switzerland, United Kingdom	1834
Diolcogaster abengouroui	(Risbec, 1951)	Microgaster abengouroui	Risbec, 1951		Syntypes male, depository unknown	Country of type locality: Ivory Coast	not examined but original description checked	AFR	AFR- Ivory Coast	1951
Diolcogaster adiastola	Saeed, Austin & Dangerfield, 1999	Diolcogaster adiastola	Saeed, Austin & Dangerfield, 1999		Holotype female, ANIC	Country of type locality: Australia	not examined but original description checked	AUS	AUS- Australia (ACT, NSW, QLD, TAS)	1999
Diolcogaster agama	(de Saeger, 1944)	Microgaster agama	de Saeger, 1944		Holotype female, RMCA	Country of type locality: Democratic Republic of Congo	not examined but original description checked	AFR	AFR- Democratic Republic of Congo	1944
Diolcogaster alce	(Nixon, 1965)	Protomicroplitis alce	Nixon, 1965		Holotype female, NHMUK	Country of type locality: Brazil	examined	NEO	NEO- Brazil (SC)	1965
Diolcogaster alkingara	Saeed, Austin & Dangerfield, 1999	Diolcogaster alkingara	Saeed, Austin & Dangerfield, 1999		Holotype female, CNC	Country of type locality: Papua New Guinea	examined	AUS	AUS- Australia (QLD), Papua New Guinea	1999
Diolcogaster alvearia	(Fabricius, 1798)	Ichneumon alvearius	Fabricius, 1798	Ichneumon aleuarius Fabricius, 1798 [incorrect original spelling]; Anomalon aphidum Panzer, 1804; Ichneumon alveator Thunberg, 1822; Microgaster bicolor Curtis, 1830; Apanteles areolata Szépligeti, 1896	Syntypes sex undetermined, ZMUK	Country of type locality: France	not examined but original description checked	PAL	PAL- Austria, Bulgaria, China (GS), Croatia, France, Germany, Greece, Hungary, Iran, Israel, Italy, Moldova, Netherlands, Romania, Russia (KDA, MOS), Slovakia, Slovenia, Spain, Switzerland, Turkey, United Kingdom, Yugoslavia	1798
Diolcogaster ambositrensis	(Granger, 1949)	Microgaster ambositrensis	Granger, 1949		Holotype female, MNHN	Country of type locality: Madagascar	not examined but original description checked	AFR	AFR- Madagascar	1949
Diolcogaster anandra	(de Saeger, 1944)	Microgaster anandra	de Saeger, 1944		Holotype female, RMCA	Country of type locality: Democratic Republic of Congo	not examined but original description checked	AFR	AFR- Democratic Republic of Congo	1944
Diolcogaster andamanensis	Gupta & Fernandez-Triana, 2015	Diolcogaster andamanensis	Gupta & Fernandez-Triana, 2015		Holotype female, NBAIR	Country of type locality: India	examined	OTL	OTL- India	2015
Diolcogaster annulata	(Granger, 1949)	Microgaster annulata	Granger, 1949		Holotype female, MNHN	Country of type locality: Madagascar	not examined but original description checked	AFR	AFR- Madagascar	1949
Diolcogaster anoma	(Viereck, 1913)	Zadiolcogaster anomus	Viereck, 1913		Holotype female, ZMHB	Country of type locality: Paraguay	not examined but subsequent treatment of the species checked	NEO	NEO- Paraguay	1913
Diolcogaster ashmeadi	Saeed, Austin & Dangerfield, 1999	Diolcogaster ashmeadi	Saeed, Austin & Dangerfield, 1999		Holotype female, ANIC	Country of type locality: Australia	not examined but original description checked	AUS	AUS- Australia (NSW, QLD, TAS, VIC)	1999
Diolcogaster aurangabadensis	Fernandez-Triana, 2019	Protomicroplitis indicus	Rao & Chalikwar, 1970	Diolcogaster indica (Rao & Chalikwar, 1970) [secondary homonym of Diolcogaster indica Wilkinson, 1927]	Holotype female, NZSI	Country of type locality: India	not examined but original description checked	OTL	OTL- India	1970
Diolcogaster auripes	(Provancher, 1886)	Microgaster auripes	Provancher, 1886		Lectotype female, ULQC	Country of type locality: Canada	not examined but subsequent treatment of the species checked	NEA	NEA- Canada (NB, ON, QC), United States (IL, IA, KS, KY, MD, MI, MO, NE, NJ, NY, OH, VA)	1886
Diolcogaster austrina	(Wilkinson, 1929)	Microgaster austrina	Wilkinson, 1929		Holotype female, NHMUK	Country of type locality: South Africa	examined	AFR	AFR- Cameroon, Cape Verde, Democratic Republic of Congo, Ivory Coast, Réunion, Rwanda, South Africa, Uganda	1929
Diolcogaster bakeri	(Muesebeck, 1922)	Microgaster bakeri	Muesebeck, 1922		Holotype female, USNM	Country of type locality: United States	not examined but subsequent treatment of the species checked	NEA, NEO	NEA- Canada (ON, QC, SK), United States (AR, FL, GA, IL, IA, KS, LA, TX); NEO- Peru	1922
Diolcogaster bambeyi	(Risbec, 1951)	Microgaster bambeyi	Risbec, 1951		Syntypes female and male, depository unknown	Country of type locality: Senegal	not examined but original description checked	AFR	AFR- Senegal	1951
Diolcogaster basimacula	(Cameron, 1905)	Apanteles basimacula	Cameron, 1905		Syntypes male, NHMUK	Country of type locality: South Africa	examined	AFR	AFR- Democratic Republic of Congo, Madagascar, South Africa	1905
Diolcogaster belokobylskiji	Kotenko, 2007	Diolcogaster belokobylskiji	Kotenko, 2007		Holotype female, ZIN	Country of type locality: Russia	not examined but original description checked	PAL	PAL- Russia (PRI)	2007
Diolcogaster bicolorina	(Shenefelt, 1973)	Microgaster bicolorinus	Shenefelt, 1973	Microgaster bicolor Szépligeti, 1911 [primary homonym of Microgaster bicolor Nees, 1834]	Holotype female, ZMHB	Country of type locality: Kenya	not examined but original description checked	AFR	AFR- Kenya, Tanzania	1973
Diolcogaster bifurcifossa	Zeng & Chen, 2011	Diolcogaster bifurcifossa	Zeng & Chen, 2011		Holotype female, ZJUH	Country of type locality: China	not examined but original description checked	OTL	OTL- China (FJ, GD, GX, HI, ZJ), Japan, Vietnam	2011
Diolcogaster brevicaudus	(Provancher, 1886)	Microgaster brevicaudus	Provancher, 1886		Lectotype female, ULQC	Country of type locality: Canada	not examined but subsequent treatment of the species checked	NEA	NEA- Canada (QC), United States (IL, NJ, NY, PA)	1886
Diolcogaster breviterebrus	(Rao & Chalikwar, 1970)	Protomicroplitis breviterebrus	Rao & Chalikwar, 1970		Holotype female, NZSI	Country of type locality: India	not examined but subsequent treatment of the species checked	OTL	OTL- India	1970
Diolcogaster brevivena	Zeng & Chen, 2011	Diolcogaster brevivena	Zeng & Chen, 2011		Holotype female, ZJUH	Country of type locality: China	not examined but original description checked	OTL	OTL- China (YN)	2011
Diolcogaster cariniger	(Granger, 1949)	Microgaster cariniger	Granger, 1949		Syntypes female and male, MNHN	Country of type locality: Madagascar	not examined but original description checked	AFR	AFR- Madagascar	1949
Diolcogaster chaoi	(Luo & You, 2003)	Caracallatus chaoi	Luo & You, 2003		Holotype female, HUNAU	Country of type locality: China	not examined but original description checked	OTL	OTL- China (FJ, GZ, HI YN), Vietnam	2004
Diolcogaster cincticornis	(de Saeger, 1944)	Microgaster cincticornis	de Saeger, 1944		Holotype female, RMCA	Country of type locality: Democratic Republic of Congo	not examined but original description checked	AFR	AFR- Democratic Republic of Congo	1944
Diolcogaster cingulata	(Granger, 1949)	Microgaster cingulata	Granger, 1949		Holotype female, MNHN	Country of type locality: Madagascar	not examined but original description checked	AFR	AFR- Madagascar	1949
Diolcogaster claritibia	(Papp, 1959)	Microgaster claritibia	Papp, 1959	Protomicroplitis orontes Nixon, 1965	Holotype female, HNHM	Country of type locality: Hungary	examined	NEA, PAL	NEA- Canada (AB, MB, ON); PAL- Afghanistan, Armenia, Austria, Azerbaijan, Belarus, Finland, Georgia, Greece, Hungary, Iran, Kazakhstan, Lithuania, Macedonia, Moldova, Russia (ZAB, KDA), Spain, Tunisia, Turkey, Turkmenistan, Ukraine, Yugoslavia	1959
Diolcogaster coenonymphae	(Watanabe, 1937)	Microgaster coenonymphae	Watanabe, 1937		Holotype female, EIHU	Country of type locality: Japan	examined	PAL	PAL- Japan	1937
Diolcogaster connexa	(Nees, 1834)	Microgaster connexus	Nees, 1834	Microgaster consularis Haliday, 1834; Microgaster diluta Ratzeburg, 1852	Type lost	Country of type locality: Germany	not examined but subsequent treatment of the species checked	PAL	PAL- Austria, Finland, France, Germany, Hungary, Italy, Korea, Netherlands, Poland, Romania, Russia (PRI, TY), Ukraine, United Kingdom	1834
Diolcogaster coronata	(de Saeger, 1944)	Microgaster coronata	de Saeger, 1944		Holotype female, RMCA	Country of type locality: Rwanda	not examined but original description checked	AFR	AFR- Democratic Republic of Congo	1944
Diolcogaster coxalis	(de Saeger, 1944)	Microgaster coxalis	de Saeger, 1944		Holotype female, RMCA	Country of type locality: Democratic Republic of Congo	not examined but original description checked	AFR	AFR- Democratic Republic of Congo	1944
Diolcogaster curticornis	(Granger, 1949)	Microgaster curticornis	Granger, 1949		Syntypes female and male, MNHN	Country of type locality: Madagascar	not examined but subsequent treatment of the species checked	AFR	AFR- Madagascar, Mauritius, Réunion	1949
Diolcogaster dichromus	Saeed, Austin & Dangerfield, 1999	Diolcogaster dichromus	Saeed, Austin & Dangerfield, 1999		Holotype female, ANIC	Country of type locality: Australia	not examined but original description checked	AUS	AUS- Australia (QLD)	1999
Diolcogaster dipika	(Bhatnagar, 1950)	Apanteles dipika	Bhatnagar, 1950		Holotype male, lost	Country of type locality: India	not examined but original description checked	OTL	OTL- India	1948
Diolcogaster duocolor	Gupta & Fernandez-Triana, 2015	Diolcogaster duocolor	Gupta & Fernandez-Triana, 2015		Holotype female, NBAIR	Country of type locality: India	examined	OTL	OTL- India	2015
Diolcogaster duris	(Nixon, 1965)	Protomicroplitis duris	Nixon, 1965		Holotype female, NHMUK	Country of type locality: Mexico	examined	NEO	NEO- Mexico	1965
Diolcogaster earina	(Wilkinson, 1929)	Microgaster earina	Wilkinson, 1929		Holotype female, NHMUK	Country of type locality: Nigeria	examined	AFR	AFR- Democratic Republic of Congo, Nigeria	1929
Diolcogaster eclectes	(Nixon, 1965)	Protomicroplitis eclectes	Nixon, 1965	Protomicroplitis eclectes extentus Papp, 1974	Holotype female, USNM	Country of type locality: Philippines	examined	AUS, OTL, PAL	AUS- Australia (QLD), Papua New Guinea; OTL- Malaysia, Philippines, Singapore; PAL- Korea	1965
Diolcogaster epectina	(de Saeger, 1944)	Microgaster epectina	de Saeger, 1944		Holotype female, RMCA	Country of type locality: Democratic Republic of Congo	not examined but original description checked	AFR	AFR- Democratic Republic of Congo	1944
Diolcogaster epectinopsis	(de Saeger, 1944)	Microgaster epectinopsis	de Saeger, 1944		Holotype female, RMCA	Country of type locality: Democratic Republic of Congo	not examined but original description checked	AFR	AFR- Democratic Republic of Congo	1944
Diolcogaster erro	(Nixon, 1965)	Protomicroplitis erro	Nixon, 1965		Holotype female, NHMUK	Country of type locality: Brazil	examined	NEO	NEO- Brazil (SC)	1965
Diolcogaster euterpe	(Nixon, 1965)	Protomicroplitis euterpe	Nixon, 1965		Holotype female, NHMUK	Country of type locality: Indonesia	examined	AUS	AUS- Indonesia, Papua New Guinea	1965
Diolcogaster facetosa	(Weed, 1888)	Microgaster facetosus	Weed, 1888	Microgaster solidaginis Viereck, 1917	Syntypes female and male, ANSP	Country of type locality: United States	not examined but subsequent treatment of the species checked	NEA, OTL	NEA- Canada (AB, BC, ON, QC), United States (AR, CO, CT, DE, GA, IL, IA, KS, KY, MD, MA, MI, MO, NH, NJ, NY, OH, OK, PA, SC, TN, VT, VA, WA, WV); OTL- China (FJ)	1888
Diolcogaster fasciipennis	(Gahan, 1918)	Microgaster fasciipennis	Gahan, 1918		Holotype female, USNM	Country of type locality: Uganda	not examined but subsequent treatment of the species checked	AFR	AFR- Democratic Republic of Congo, Nigeria, Uganda	1918
Diolcogaster flammea	Salgado-Neto & Fernández-Triana, 2018	Diolcogaster flammeus	Salgado-Neto & Fernández-Triana, 2018		Holotype female, UFVB	Country of type locality: Brazil	examined	NEO	NEO- Brazil (MG)	2018
Diolcogaster flavipes	(Haliday, 1834)	Microgaster flavipes	Haliday, 1834		Lectotype female, NMID	Country of type locality: Ireland	not examined but subsequent treatment of the species checked	PAL	PAL- Armenia, Austria, Finland, Germany, Hungary, Ireland, Italy, Poland, Russia (AMU, BU, ZAB, PRI, SAK, TY), United Kingdom	1834
Diolcogaster galazia	Kotenko, 2007	Diolcogaster galazia	Kotenko, 2007		Holotype male, SIZK	Country of type locality: Russia	not examined but original description checked	PAL	PAL- Russia (ZAB)	2007
Diolcogaster garmani	(Ashmead, 1900)	Protomicroplitis germani	Ashmead, 1900	Protomicroplitis germani Ashmead, 1900 [incorrect original spelling]	Holotype female, USNM	Country of type locality: United States	not examined but subsequent treatment of the species checked	NEA	NEA- Canada (ON), United States (DC, IL, KS, KY, LA, MD, NY, TX, VA)	1900
Diolcogaster gefidra	Kotenko, 2007	Diolcogaster gefidra	Kotenko, 2007		Holotype male, SIZK	Country of type locality: Russia	not examined but original description checked	PAL	PAL- Russia (PRI)	2007
Diolcogaster glaphyra	(de Saeger, 1944)	Microgaster glaphyra	de Saeger, 1944		Holotype female, RMCA	Country of type locality: Democratic Republic of Congo	not examined but subsequent treatment of the species checked	AFR	AFR- Democratic Republic of Congo, Ethiopia	1944
Diolcogaster grammata	Zeng & Chen, 2011	Diolcogaster grammata	Zeng & Chen, 2011		Holotype female, ZJUH	Country of type locality: China	not examined but original description checked	OTL	OTL- China (GD, HI, HN), Vietnam	2011
Diolcogaster grangeri	(Shenefelt, 1973)	Microgaster grangeri	Shenefelt, 1973	Microgaster crenulatus Granger, 1949 [primary homonym of Microgaster crenulatus Provancher, 1888]	Syntypes female and male, MNHN	Country of type locality: Madagascar	not examined but original description checked	AFR	AFR- Madagascar	1973
Diolcogaster hadrommata	Saeed, Austin & Dangerfield, 1999	Diolcogaster hadrommatus	Saeed, Austin & Dangerfield, 1999		Holotype female, ANIC	Country of type locality: Australia	not examined but original description checked	AUS	AUS- Australia (NSW, NT, QLD, SA, WA)	1999
Diolcogaster harrisi	Saeed, Austin & Dangerfield, 1999	Diolcogaster harrisi	Saeed, Austin & Dangerfield, 1999		Holotype female, ANIC	Country of type locality: Australia	not examined but original description checked	AUS	AUS- Australia (NSW, TAS, VIC)	1999
Diolcogaster heterocera	(de Saeger, 1944)	Microgaster heterocera	de Saeger, 1944	Microgaster heterocera de Saeger, 1944 [primary homonym of Microgaster heterocerus Ruthe, 1860]	Holotype female, RMCA	Country of type locality: Democratic Republic of Congo	not examined but original description checked	AFR	AFR- Democratic Republic of Congo, Rwanda	1944
Diolcogaster hinzi	(Nixon, 1965)	Protomicroplitis hinzi	Nixon, 1965		Holotype female, NHMUK	Country of type locality: Germany	examined	PAL	PAL- Finland, Germany, Hungary, Kazakhstan, Russia (KAM, SAK), United Kingdom	1965
Diolcogaster homocera	(de Saeger, 1944)	Microgaster homocera	de Saeger, 1944		Holotype female, RMCA	Country of type locality: Democratic Republic of Congo	not examined but original description checked	AFR	AFR- Democratic Republic of Congo	1944
Diolcogaster ichiroi	Fernandez-Triana, 2018	Diolcogaster ichiroi	Fernandez-Triana, 2018		Holotype female, CNC	Country of type locality: United States	examined	NEA	NEA- United States (FL)	2018
Diolcogaster indica	(Wilkinson, 1927)	Microgaster indica	Wilkinson, 1927		Holotype female, NHMUK	Country of type locality: India	examined	OTL	OTL- India, Indonesia, Myanmar	1927
Diolcogaster ineminens	Zeng & Chen, 2011	Diolcogaster ineminens	Zeng & Chen, 2011		Holotype female, ZJUH	Country of type locality: China	not examined but original description checked	OTL	OTL- China (FJ, GD, ZJ), Vietnam	2011
Diolcogaster insularis	(Hedqvist, 1965)	Microgaster insularis	Hedqvist, 1965		Holotype female, MZH	Country of type locality: Cape Verde	examined	AFR	AFR- Cape Verde	1965
Diolcogaster integra	(Wilkinson, 1929)	Microgaster integra	Wilkinson, 1929		Holotype male, NHMUK	Country of type locality: Uganda	examined	AFR	AFR- Uganda	1929
Diolcogaster ippis	(Nixon, 1965)	Protomicroplitis ippis	Nixon, 1965		Holotype male, NHMUK	Country of type locality: Brazil	examined	NEO	NEO- Brazil (SC)	1965
Diolcogaster iqbali	Saeed, Austin & Dangerfield, 1999	Diolcogaster iqbali	Saeed, Austin & Dangerfield, 1999		Holotype female, ANIC	Country of type locality: Australia	not examined but original description checked	AUS	AUS- Australia (NSW, NT, QLD, SA, WA)	1999
Diolcogaster iridescens	(Cresson, 1865)	Microgaster iridescens	Cresson, 1865		Holotype female, ANSP	Country of type locality: Cuba	not examined but subsequent treatment of the species checked	NEA, NEO	NEA- United States (FL); NEO- Cuba	1865
Diolcogaster kasachstanica	(Tobias, 1964)	Hygroplitis kasachstanica	Tobias, 1964		Holotype female, ZIN	Country of type locality: Kazakhstan	not examined but subsequent treatment of the species checked	PAL	PAL- Kazakhstan, Russia (ZAB)	1964
Diolcogaster kasparyani	Kotenko, 2007	Diolcogaster kasparyani	Kotenko, 2007		Holotype female, ZIN	Country of type locality: Russia	not examined but original description checked	PAL	PAL- Russia (YEV)	2007
Diolcogaster kivuana	(de Saeger, 1944)	Microgaster kivuana	de Saeger, 1944		Holotype female, RMCA	Country of type locality: Democratic Republic of Congo	not examined but original description checked	AFR	AFR- Democratic Republic of Congo	1944
Diolcogaster laetimedia	Zeng & Chen, 2011	Diolcogaster laetimedia	Zeng & Chen, 2011		Holotype female, ZJUH	Country of type locality: China	not examined but original description checked	OTL	OTL- China (FJ, GD, HI, ZJ), Vietnam	2011
Diolcogaster lelaps	(Nixon, 1965)	Protomicroplitis lelaps	Nixon, 1965		Holotype female, NHMUK	Country of type locality: Mexico	examined	NEO	NEO- Mexico	1965
Diolcogaster longistria	Gupta & Fernandez-Triana, 2015	Diolcogaster longistria	Gupta & Fernandez-Triana, 2015		Holotype female, NBAIR	Country of type locality: India	examined	OTL	OTL- India	2015
Diolcogaster lucindae	Saeed, Austin & Dangerfield, 1999	Diolcogaster lucindae	Saeed, Austin & Dangerfield, 1999		Holotype female, AEIC	Country of type locality: Australia	not examined but original description checked	AUS	AUS- Australia (QLD, TAS)	1999
Diolcogaster malabarensis	Narendran & Sheeba, 2003	Diolcogaster malabarensis	Narendran & Sheeba, 2003		Holotype female, NZSI	Country of type locality: India	not examined but subsequent treatment of the species checked	OTL	OTL- India	2003
Diolcogaster masoni	Saeed, Austin & Dangerfield, 1999	Diolcogaster masoni	Saeed, Austin & Dangerfield, 1999		Holotype female, ANIC	Country of type locality: Australia	not examined but original description checked	AUS	AUS- Australia (NSW, QLD)	1999
Diolcogaster mayae	(Shestakov, 1932)	Microgaster mayae	Shestakov, 1932	Microgaster iranensis Hedwig, 1957	Holotype female, depository unknown	Country of type locality: unknown	not examined but subsequent treatment of the species checked	AFR, PAL	AFR- Yemen; PAL- Afghanistan, Algeria, Armenia, Azerbaijan, Iran, Israel, Kazakhstan, Mongolia, Romania, Russia (NC, S), Tajikistan, Turkey, Turkmenistan, Uzbekistan	1932
Diolcogaster mediosulcata	(Granger, 1949)	Microgaster mediosulcatus	Granger, 1949		Syntype female and male, MNHN	Country of type locality: Madagascar	not examined but original description checked	AFR	AFR- Madagascar	1949
Diolcogaster medon	(Nixon, 1965)	Protomicroplitis medon	Nixon, 1965		Holotype female, USNM	Country of type locality: Philippines	examined	OTL	OTL- Philippines	1965
Diolcogaster megaulax	(de Saeger, 1944)	Microgaster megaulax	de Saeger, 1944		Holotype female, RMCA	Country of type locality: Democratic Republic of Congo	not examined but original description checked	AFR	AFR- Democratic Republic of Congo	1944
Diolcogaster mellea	(Nixon, 1965)	Protomicroplitis melleus	Nixon, 1965		Holotype female, USNM	Country of type locality: Philippines	examined	OTL	OTL- Philippines	1965
Diolcogaster merata	Saeed, Austin & Dangerfield, 1999	Diolcogaster merata	Saeed, Austin & Dangerfield, 1999		Holotype female, AEIC	Country of type locality: Papua New Guinea	not examined but original description checked	AUS	AUS- Papua New Guinea	1999
Diolcogaster miamensis	Fernandez-Triana, 2018	Diolcogaster miamensis	Fernandez-Triana, 2018		Holotype female, CNC	Country of type locality: United States	examined	NEA	NEA- United States (FL)	2018
Diolcogaster minuta	(Reinhard, 1880)	Microgaster minutus	Reinhard, 1880		Syntypes female and male, depository unknown	Country of type locality: unknown	not examined but subsequent treatment of the species checked	PAL	PAL- Armenia, Czech Republic, Finland, Germany, Lithuania, Poland, Romania, Russia (ZAB, IRK, TY, YAR), Switzerland, Turkey, Turkmenistan, Ukraine, United Kingdom	1880
Diolcogaster muzaffari	Saeed, Austin & Dangerfield, 1999	Diolcogaster muzaffari	Saeed, Austin & Dangerfield, 1999		Holotype female, AEIC	Country of type locality: Papua New Guinea	not examined but original description checked	AUS	AUS- Papua New Guinea	1999
Diolcogaster narendrani	Rema & Sheeba, 2004	Diolcogaster narendrani	Rema & Sheeba, 2004		Holotype female, depository unknown	Country of type locality: India	not examined but subsequent treatment of the species checked	OTL	OTL- India	2004
Diolcogaster naumanni	Saeed, Austin & Dangerfield, 1999	Diolcogaster naumanni	Saeed, Austin & Dangerfield, 1999		Holotype female, ANIC	Country of type locality: Australia	not examined but original description checked	AUS	AUS- Australia (WA)	1999
Diolcogaster neglecta	(de Saeger, 1944)	Microgaster neglecta	de Saeger, 1944		Holotype female, RMCA	Country of type locality: Rwanda	not examined but original description checked	AFR	AFR- Democratic Republic of Congo, Rwanda	1944
Diolcogaster nephele	(Nixon, 1965)	Protomicroplitis nephele	Nixon, 1965		Holotype female, NHMUK	Country of type locality: Brazil	examined	NEO	NEO- Brazil (SC)	1965
Diolcogaster newguineaensis	Saeed, Austin & Dangerfield, 1999	Diolcogaster newguineaensis	Saeed, Austin & Dangerfield, 1999		Holotype female, AEIC	Country of type locality: Papua New Guinea	not examined but original description checked	AUS	AUS- Papua New Guinea	1999
Diolcogaster nigromacula	(de Saeger, 1944)	Microgaster nigromacula	de Saeger, 1944		Holotype female, RMCA	Country of type locality: Democratic Republic of Congo	not examined but original description checked	AFR	AFR- Democratic Republic of Congo	1944
Diolcogaster nixoni	Saeed, Austin & Dangerfield, 1999	Diolcogaster nixoni	Saeed, Austin & Dangerfield, 1999		Holotype female, AEIC	Country of type locality: Papua New Guinea	not examined but original description checked	AUS	AUS- Australia (QLD), Papua New Guinea	1999
Diolcogaster notopecktos	Saeed, Austin & Dangerfield, 1999	Diolcogaster notopecktos	Saeed, Austin & Dangerfield, 1999		Holotype female, AEIC	Country of type locality: Australia	not examined but original description checked	AUS	AUS- Australia (QLD), Papua New Guinea	1999
Diolcogaster orientalis	(Rao & Chalikwar, 1970)	Protomicroplitis orientalis	Rao & Chalikwar, 1970		Holotype female, NZSI	Country of type locality: India	not examined but original description checked	OTL	OTL- India	1970
Diolcogaster palpicolor	(de Saeger, 1944)	Microgaster palpicolor	de Saeger, 1944		Holotype female, RMCA	Country of type locality: Democratic Republic of Congo	not examined but original description checked	AFR	AFR- Democratic Republic of Congo	1944
Diolcogaster periander	(Nixon, 1965)	Protomicroplitis periander	Nixon, 1965		Holotype female, USNM	Country of type locality: Philippines	examined	OTL	OTL- Philippines	1965
Diolcogaster perniciosa	(Wilkinson, 1929)	Microgaster perniciosa	Wilkinson, 1929		Holotype female, NHMUK	Country of type locality: Australia	examined	AUS, OTL	AUS- Australia (ACT, NSW, QLD, SA, TAS, VIC, WA), New Zealand; OTL- China (FJ, GZ, YN, ZJ)	1929
Diolcogaster persimilis	(Wilkinson, 1929)	Microgaster persimilis	Wilkinson, 1929		Holotype female, NHMUK	Country of type locality: Uganda	examined	AFR	AFR- Uganda	1929
Diolcogaster plecopterae	(Wilkinson, 1929)	Microgaster plecopterae	Wilkinson, 1929		Holotype female, NHMUK	Country of type locality: India	examined	OTL	OTL- India	1929
Diolcogaster pluriminitida	Zeng & Chen, 2011	Diolcogaster pluriminitida	Zeng & Chen, 2011		Holotype female, ZJUH	Country of type locality: China	not examined but original description checked	OTL	OTL- China (GD, GZ, HN, ZJ), Vietnam	2011
Diolcogaster plutocongoensis	(Shenefelt, 1973)	Microgaster plutocongoensis	Shenefelt, 1973	Microgaster pluto de Saeger, 1944 [primary homonym of Microgaster pluto Morley, 1936]	Holotype female, RMCA	Country of type locality: Democratic Republic of Congo	not examined but original description checked	AFR	AFR- Democratic Republic of Congo, Rwanda	1973
Diolcogaster praritas	Zeng & Chen, 2011	Diolcogaster praritas	Zeng & Chen, 2011		Holotype female, ZJUH	Country of type locality: China	not examined but original description checked	OTL	OTL- China (YN, ZJ)	2011
Diolcogaster procris	(Fischer, 1964)	Microgaster procris	Fischer, 1964		Holotype female, MHNG	Country of type locality: Austria	not examined but subsequent treatment of the species checked	PAL	PAL- Austria	1964
Diolcogaster psilocnema	(de Saeger, 1944)	Microgaster psilocnema	de Saeger, 1944		Holotype male, RMCA	Country of type locality: Democratic Republic of Congo	not examined but original description checked	AFR	AFR- Democratic Republic of Congo, Rwanda	1944
Diolcogaster punctata	(Rao & Chalikwar, 1976)	Protomicroplitis punctata	Rao & Chalikwar, 1976		Holotype male, BAMU	Country of type locality: India	not examined but subsequent treatment of the species checked	OTL	OTL- India	1976
Diolcogaster punctatiscutum	Zeng & Chen, 2011	Diolcogaster punctatiscutum	Zeng & Chen, 2011		Holotype female, ZJUH	Country of type locality: China	not examined but original description checked	OTL	OTL- China (GD)	2011
Diolcogaster pyrene	(Nixon, 1965)	Protomicroplitis pyrene	Nixon, 1965		Holotype female, USNM	Country of type locality: Philippines	examined	OTL	OTL- Philippines	1965
Diolcogaster reales	(Nixon, 1965)	Protomicroplitis reales	Nixon, 1965		Holotype female, NHMUK	Country of type locality: South Africa	examined	AFR	AFR- South Africa	1965
Diolcogaster rixosa	(Wilkinson, 1929)	Microgaster rixosa	Wilkinson, 1929		Holotype female, NHMUK	Country of type locality: Australia	examined	AUS	AUS- Australia (ACT, NSW, QLD, SA, VIC, WA)	1929
Diolcogaster robertsi	Saeed, Austin & Dangerfield, 1999	Diolcogaster robertsi	Saeed, Austin & Dangerfield, 1999		Holotype female, ANIC	Country of type locality: Australia	not examined but original description checked	AUS	AUS- Australia (QLD)	1999
Diolcogaster rufithorax	(Granger, 1949)	Microgaster rufithorax	Granger, 1949		Syntypes female, MNHN	Country of type locality: Madagascar	not examined but illustrations of the holotype examined	AFR	AFR- Madagascar	1949
Diolcogaster rufula	Papp, 1991	Diolcogaster rufula	Papp, 1991		Holotype female, HNHM	Country of type locality: Hungary	not examined but original description checked	PAL	PAL- Hungary	1991
Diolcogaster rugosicoxa	(Papp, 1959)	Microgaster rugosicoxa	Papp, 1959	Protomicroplitis meges Nixon, 1965	Holotype female, HNHM	Country of type locality: Hungary	examined	PAL	PAL- Austria, Hungary, Italy, Romania, Switzerland	1959
Diolcogaster rugulosa	(Rao & Chalikwar, 1970)	Protomicroplitis rugulosus	Rao & Chalikwar, 1970		Holotype male, NZSI	Country of type locality: India	not examined but original description checked	OTL	OTL- India	1970
Diolcogaster schizurae	(Muesebeck, 1922)	Microgaster schizurae	Muesebeck, 1922		Holotype female, USNM	Country of type locality: United States	not examined but original description checked	NEA	NEA- Canada (BC, ON), United States (AR, DC, KS, MD, MA, MI, NJ, OH, VA, WV)	1922
Diolcogaster scotica	(Marshall, 1885)	Microgaster scoticus	Marshall, 1885		Holotype male, NHMUK	Country of type locality: United Kingdom	examined	NEA, PAL	NEA- Canada (BC, QC), United States (MI); PAL- Finland, Germany, Hungary, Mongolia, Poland, Romania, Russia (ZAB, IRK), Slovakia, Switzerland, United Kingdom	1885
Diolcogaster semirufa	(de Saeger, 1944)	Microgaster semirufa	de Saeger, 1944		Holotype female, RMCA	Country of type locality: Democratic Republic of Congo	not examined but original description checked	AFR	AFR- Democratic Republic of Congo	1944
Diolcogaster seriphus	(Nixon, 1965)	Protomicroplitis seriphus	Nixon, 1965		Holotype female, USNM	Country of type locality: Philippines	examined	OTL	OTL- Philippines	1965
Diolcogaster seyrigi	(Granger, 1949)	Microgaster seyrigi	Granger, 1949		Syntypes female, MNHN	Country of type locality: Madagascar	not examined but original description checked	AFR	AFR- Madagascar	1949
Diolcogaster solitaria	Gupta & Fernandez-Triana, 2015	Diolcogaster solitarium	Gupta & Fernandez-Triana, 2015		Holotype female, NBAIR	Country of type locality: India	examined	OTL	OTL- India	2015
Diolcogaster sons	(Wilkinson, 1932)	Microgaster sons	Wilkinson, 1932		Holotype male, NHMUK	Country of type locality: Australia	examined	AUS, OTL	AUS- Australia (ACT, QLD, TAS, WA), New Caledonia; OTL- Indonesia	1932
Diolcogaster spreta	(Marshall, 1885)	Microgaster spreta	Marshall, 1885		Type lost	Country of type locality: United Kingdom	not examined but subsequent treatment of the species checked	PAL	PAL- Bulgaria, China (SN), Denmark, Germany, Greece, Hungary, Iran, Moldova, Romania, Russia (NC, S), Slovakia, Spain, Turkey, United Kingdom	1885
Diolcogaster stepposa	(Tobias, 1964)	Hygroplitis stepposa	Tobias, 1964		Holotype female, ZIN	Country of type locality: Kazakhstan	not examined but subsequent treatment of the species checked	PAL	PAL- Kazakhstan	1964
Diolcogaster subtorquata	(Granger, 1949)	Microgaster subtorquata	Granger, 1949		Syntype female and male, MNHN	Country of type locality: Madagascar	not examined but original description checked	AFR	AFR- Madagascar	1949
Diolcogaster sulcata	(de Saeger, 1944)	Microgaster sulcata	de Saeger, 1944		Holotype female, RMCA	Country of type locality: Democratic Republic of Congo	not examined but original description checked	AFR	AFR- Democratic Republic of Congo	1944
Diolcogaster tearae	(Wilkinson, 1929)	Microgaster tearae	Wilkinson, 1929		Lectotype female, NHMUK	Country of type locality: Australia	examined	AUS	AUS- Australia (NSW, SA, VIC, WA)	1929
Diolcogaster tegularia	(Papp, 1959)	Microgaster tegularius	Papp, 1959		Holotype female, HNHM	Country of type locality: Hungary	not examined but original description checked	PAL	PAL- Hungary	1959
Diolcogaster tomentosae	(Wilkinson, 1930)	Microgaster tomentosae	Wilkinson, 1930		Holotype female, NHMUK	Country of type locality: India	examined	OTL	OTL- India	1930
Diolcogaster torquatiger	(Granger, 1949)	Microgaster torquatiger	Granger, 1949		Holotype female, MNHN	Country of type locality: Madagascar	not examined but illustrations of the holotype examined	AFR	AFR- Madagascar	1949
Diolcogaster translucida	Zeng & Chen, 2011	Diolcogaster translucida	Zeng & Chen, 2011		Holotype female, ZJUH	Country of type locality: China	not examined but original description checked	OTL, PAL	OTL- China (FJ, GD, HN, ZJ), Vietnam; PAL- China (HA)	2011
Diolcogaster tristiculus	(Granger, 1949)	Microgaster tristiculus	Granger, 1949		Holotype female, MNHN	Country of type locality: Madagascar	not examined but original description checked	AFR	AFR- Madagascar	1949
Diolcogaster tropicalus	Saeed, Austin & Dangerfield, 1999	Diolcogaster tropicalus	Saeed, Austin & Dangerfield, 1999		Holotype female, ANIC	Country of type locality: Australia	not examined but original description checked	AUS	AUS- Australia (QLD), Papua New Guinea	1999
Diolcogaster turneri	(Wilkinson, 1929)	Microgaster turneri	Wilkinson, 1929		Holotype female, NHMUK	Country of type locality: South Africa	examined	AFR	AFR- South Africa	1929
Diolcogaster urios	(Nixon, 1965)	Protomicroplitis urios	Nixon, 1965		Holotype female, USNM	Country of type locality: Malaysia	examined	OTL	OTL- Malaysia	1965
Diolcogaster vulcana	(de Saeger, 1944)	Microgaster vulcana	de Saeger, 1944		Holotype female, RMCA	Country of type locality: Democratic Republic of Congo	not examined but original description checked	AFR	AFR- Democratic Republic of Congo, Rwanda	1944
Diolcogaster vulpina	(Wilkinson, 1929)	Microgaster vulpina	Wilkinson, 1929		Holotype female, NHMUK	Country of type locality: Australia	examined	AUS	AUS- Australia (NSW, NT, QLD, SA, VIC, WA)	1929
Diolcogaster walkerae	Saeed, Austin & Dangerfield, 1999	Diolcogaster walkerae	Saeed, Austin & Dangerfield, 1999		Holotype female, MCZC	Country of type locality: Australia	not examined but original description checked	AUS	AUS- Australia (NSW, WA)	1999
Diolcogaster wittei	(de Saeger, 1944)	Microgaster wittei	de Saeger, 1944		Holotype male, RMCA	Country of type locality: Democratic Republic of Congo	not examined but original description checked	AFR	AFR- Democratic Republic of Congo, Rwanda	1944
Diolcogaster xanthaspis	(Ashmead, 1900)	Apanteles xanthaspis	Ashmead, 1900		Lectotype female, NHMUK	Country of type locality: Saint Vincent	examined	NEO	NEO- Grenada, Saint Vincent	1900
Diolcogaster yousufi	Saeed, Austin & Dangerfield, 1999	Diolcogaster yousufi	Saeed, Austin & Dangerfield, 1999		Holotype female, ANIC	Country of type locality: Australia	not examined but original description checked	AUS	AUS- Australia (ACT, NSW, QLD, SA, TAS, WA)	1999
Distatrix anthedon	(Nixon, 1965)	Apanteles anthedon	Nixon, 1965		Holotype female, NHMUK	Country of type locality: South Africa	examined	AFR	AFR- South Africa	1965
Distatrix antirrheae	Whitfield & Grinter, 2009	Distatrix antirrheae	Whitfield & Grinter, 2009		Holotype female, USNM	Country of type locality: Ecuador	not examined but original description checked	NEO	NEO- Ecuador	2009
Distatrix belliger	(Wilkinson, 1929)	Apanteles belliger	Wilkinson, 1929		Holotype female, NHMUK	Country of type locality: Mauritius	examined	AFR	AFR- Madagascar, Mauritius, Réunion	1929
Distatrix carolinae	Fernández-Triana, 2010	Distatrix carolinae	Fernández-Triana, 2010		Holotype female, CNC	Country of type locality: Canada	examined	NEA	NEA- Canada (QC)	2010
Distatrix cerales	(Nixon, 1965)	Apanteles cerales	Nixon, 1965		Holotype female, NHMUK	Country of type locality: Uganda	examined	AFR	AFR- Uganda	1965
Distatrix cuspidalis	(de Saeger, 1944)	Apanteles cuspidalis	de Saeger, 1944		Holotype female, RMCA	Country of type locality: Democratic Republic of Congo	not examined but original description checked	AFR	AFR- Democratic Republic of Congo	1944
Distatrix euproctidis	(Ullyett, 1946)	Apanteles euproctidis	Ullyett, 1946		Holotype female, SAMC	Country of type locality: South Africa	not examined but original description checked	AFR	AFR- South Africa	1946
Distatrix flava	(Fernandez-Triana & van Achterberg, 2017)	Venanides flavus	Fernandez-Triana & van Achterberg, 2017		Holotype female, RMNH	Country of type locality: Yemen	examined	AFR	AFR- Yemen	2017
Distatrix formosa	(Wesmael, 1837)	Microgaster formosus	Wesmael, 1837	Apanteles marshallii Bignell, 1901	Holotype female, RBINS	Country of type locality: Belgium	not examined but subsequent treatment of the species checked	PAL	PAL- Armenia, Belgium, France, Germany, Hungary, Italy, Japan, Korea, Netherlands, Poland, Romania, Russia (KEM, PRI), Switzerland, Ukraine, United Kingdom	1837
Distatrix geometrivora	(de Saeger, 1944)	Apanteles geometrivora	de Saeger, 1941		Holotype female, RMCA	Country of type locality: Democratic Republic of Congo	not examined but original description checked	AFR	AFR- Democratic Republic of Congo, Uganda	1941
Distatrix gratiosa	(Wilkinson, 1930)	Apanteles gratiosus	Wilkinson, 1930		Holotype female, NHMUK	Country of type locality: Uganda	examined	AFR	AFR- Democratic Republic of Congo, Uganda	1930
Distatrix iglesiasi	(Viereck, 1913)	Apanteles iglesiasi	Viereck, 1913		Holotype female, USNM	Country of type locality: Brazil	examined	NEO	NEO- Brazil (SP)	1913
Distatrix iraklii	(Kotenko, 1986)	Apanteles iraklii	Kotenko, 1986		Holotype female, SIZK	Country of type locality: Georgia	not examined but original description checked	PAL	PAL- Georgia	1986
Distatrix loretta	Grinter, 2009	Distatrix loretta	Grinter, 2009		Holotype female, USNM	Country of type locality: Costa Rica	not examined but original description checked	NEO	NEO- Costa Rica	2009
Distatrix maia	(Nixon, 1965)	Apanteles maia	Nixon, 1965		Holotype female, NHMUK	Country of type locality: South Africa	examined	AFR	AFR- South Africa	1965
Distatrix malloi	(Blanchard, 1942)	Apanteles malloi	Blanchard, 1942		Syntypes female and male, MACN	Country of type locality: Argentina	not examined but subsequent treatment of the species checked	NEO	NEO- Argentina	1942
Distatrix pallidocinctus	(Gahan, 1918)	Apanteles pallidocinctus	Gahan, 1918		Holotype female, USNM	Country of type locality: Uganda	not examined but subsequent treatment of the species checked	AFR	AFR- Democratic Republic of Congo, Kenya, Uganda, Zimbabwe	1918
Distatrix pandora	Grinter, 2019	Distatrix pandora	Grinter, 2019	Distatrix pandora Grinter, 2009 [Unavailable name]	Holotype female, MIUP	Country of type locality: Panama	not examined but original description checked	NEO	NEO- Costa Rica, Ecuador, Panama	2019
Distatrix papilionis	(Viereck, 1912)	Apanteles papilionis	Viereck, 1912	Apanteles agamemnonis Wilkinson, 1928	Holotype female, USNM	Country of type locality: India	examined	OTL	OTL- China (YN), India, Indonesia, Malaysia, Myanmar	1912
Distatrix pitillaensis	Grinter, 2009	Distatrix pitillaensis	Grinter, 2009		Holotype female, USNM	Country of type locality: Costa Rica	not examined but original description checked	NEO	NEO- Costa Rica	2009
Distatrix pompelon	(Nixon, 1965)	Apanteles pompelon	Nixon, 1965		Holotype female, NHMUK	Country of type locality: Japan	examined	PAL	PAL- Japan, Korea, Slovakia, Switzerland	1965
Distatrix sancus	(Nixon, 1965)	Apanteles sancus	Nixon, 1965		Holotype female, NHMUK	Country of type locality: France	examined	PAL	PAL- Azerbaijan, Bulgaria, France, Germany, Hungary, Russia (NC, S), Spain, Ukraine	1965
Distatrix simulissima	(de Saeger, 1944)	Apanteles simulissimus	de Saeger, 1944		Holotype female, RMCA	Country of type locality: Democratic Republic of Congo	not examined but original description checked	AFR	AFR- Democratic Republic of Congo, Ivory Coast	1944
Distatrix solanae	Whitfield, 1996	Distatrix solanae	Whitfield, 1996		Holotype female, UCDC	Country of type locality: United States	not examined but original description checked	NEA	NEA- United States (CA, OR)	1996
Distatrix teapae	(Nixon, 1965)	Apanteles teapae	Nixon, 1965		Holotype female, NHMUK	Country of type locality: Mexico	examined	NEO	NEO- Mexico	1965
Distatrix tookei	(Shenefelt, 1972)	Apanteles tookei	Shenefelt, 1972	Apanteles flaviventris Ullyett, 1946 [secondary homonym of Apanteles flaviventris Cresson, 1865]	Holotype female, SAMC	Country of type locality: South Africa	not examined but original description checked	AFR	AFR- South Africa	1972
Distatrix tormina	(Nixon, 1965)	Apanteles tormina	Nixon, 1965		Holotype female, NHMUK	Country of type locality: Democratic Republic of Congo	examined	AFR	AFR- Democratic Republic of Congo	1965
Distatrix ugandaensis	(Gahan, 1918)	Apanteles ugandaensis	Gahan, 1918		Holotype female, USNM	Country of type locality: Uganda	not examined but original description checked	AFR	AFR- Democratic Republic of Congo, Ivory Coast, Kenya, Rwanda, Uganda	1918
Distatrix vigilis	Grinter, 2009	Distatrix vigilis	Grinter, 2009		Holotype female, USNM	Country of type locality: Costa Rica	not examined but original description checked	NEO	NEO- Costa Rica	2009
Distatrix xanadon	Grinter, 2009	Distatrix xanadon	Grinter, 2009		Holotype female, USNM	Country of type locality: Costa Rica	not examined but original description checked	NEO	NEO- Costa Rica	2009
Distatrix yemenitica	van Achterberg & Fernandez-Triana, 2017	Distatrix yemeniticus	van Achterberg & Fernandez-Triana, 2017		Holotype female, RMNH	Country of type locality: Yemen	examined	AFR	AFR- Yemen	2017
Distatrix yunae	Rousse & Gupta, 2013	Distatrix yunae	Rousse & Gupta, 2013		Holotype female, MNHN	Country of type locality: Réunion	not examined but original description checked	AFR	AFR- Réunion	2013
Dodogaster grangeri	Rousse, 2013	Dodogaster grangeri	Rousse, 2013		Holotype female, MNHN	Country of type locality: Réunion	not examined but original description checked	AFR	AFR- Réunion	2013
Dolichogenidea aberrantenna	Liu & Chen, 2018	Dolichogenidea aberrantenna	Liu & Chen, 2018		Holotype female, ZJUH	Country of type locality: China	not examined but original description checked	OTL	OTL- China (SC)	2018
Dolichogenidea absona	(Muesebeck, 1965)	Apanteles absonus	Muesebeck, 1965		Holotype female, USNM	Country of type locality: United States	not examined but original description checked	NEA	NEA- Canada (AB, BC, MB, NB, NL, NS, ON, PE, QC), United States (CO, MT, NM, OR, WA, WI)	1965
Dolichogenidea acratos	(Nixon, 1967)	Apanteles acratos	Nixon, 1967		Holotype female, NHMUK	Country of type locality: Papua New Guinea	examined	AUS, OTL	AUS- Papua New Guinea; OTL- Vietnam	1967
Dolichogenidea acrobasidis	(Muesebeck, 1921)	Apanteles acrobasidis	Muesebeck, 1921		Holotype female, USNM	Country of type locality: United States	not examined but original description checked	NEA	NEA- United States (FL, MD, MS)	1921
Dolichogenidea acron	(Nixon, 1967)	Apanteles acron	Nixon, 1967		Holotype female, NHMUK	Country of type locality: Thailand	examined	OTL	OTL- China (ZJ), Thailand	1967
Dolichogenidea aegeriphagous	Liu & Chen, 2018	Dolichogenidea aegeriphagous	Liu & Chen, 2018		Holotype female, ZJUH	Country of type locality: China	not examined but original description checked	PAL	PAL- China (HL, HA, JL, LN, SD, XJ)	2018
Dolichogenidea agamedes	(Nixon, 1965)	Apanteles agamedes	Nixon, 1965		Holotype female, NHMUK	Country of type locality: Mauritius	examined	AFR, OTL	AFR- Mauritius; OTL- Vietnam	1965
Dolichogenidea agilis	(Ashmead, 1905)	Pseudapanteles agilis	Ashmead, 1905	Apanteles hidaridis Rohwer, 1922	Holotype female, USNM	Country of type locality: Philippines	examined	OTL	OTL- China (GD), India, Indonesia, Philippines, Vietnam	1905
Dolichogenidea agilla	(Nixon, 1972)	Apanteles agilla	Nixon, 1972	Apanteles piraticus Papp, 1977	Holotype female, MZH	Country of type locality: Finland	not examined but paratype examined	PAL	PAL- Finland, Greece, Hungary, Iran, Mongolia, Russia (ZAB, PRI), United Kingdom	1972
Dolichogenidea agonoxenae	(Fullaway, 1941)	Apanteles agonoxenae	Fullaway, 1941	Apanteles orelia Nixon,1967	Holotype female, BPBM	Country of type locality: Western Samoa	not examined but authoritatively identified specimens examined	AUS, OTL	AUS- Fiji, Tonga, Western Samoa; OTL- Vietnam	1941
Dolichogenidea alaria	(Kotenko, 1986)	Apanteles alarius	Kotenko, 1986		Holotype female, SIZK	Country of type locality: Azerbaijan	not examined but original description checked	PAL	PAL- Azerbaijan	1986
Dolichogenidea albipennis	(Nees, 1834)	Microgaster albipennis	Nees, 1834		Type lost	Country of type locality: unknown	not examined but subsequent treatment of the species checked	PAL	PAL- Afghanistan, Albania, Azerbaijan, Belarus, Denmark, France, Georgia, Germany, Hungary, Italy, Kazakhstan, Kyrgyzstan, Lithuania, Moldova, Mongolia, Netherlands, Poland, Romania, Russia (DA, KDA, MOS, PRI, ROS, SPE, TA, VOR, YAR), Sweden, Turkey, Turkmenistan, Ukraine, United Kingdom	1834
Dolichogenidea alejandromasisi	Fernandez-Triana & Boudreault, 2019	Dolichogenidea alejandromasisi	Fernandez-Triana & Boudreault, 2019		Holotype female, CNC	Country of type locality: Costa Rica	examined	NEO	NEO- Costa Rica	2019
Dolichogenidea alophogaster	Liu & Chen, 2019	Dolichogenidea alophogaster	Liu & Chen, 2019		Holotype female, ZJUH	Country of type locality: China	not examined but original description checked	OTL	OTL- China (FJ)	2019
Dolichogenidea altithoracica	Liu & Chen, 2019	Dolichogenidea altithoracica	Liu & Chen, 2019		Holotype female, ZJUH	Country of type locality: China	not examined but original description checked	OTL	OTL- China (FJ)	2019
Dolichogenidea aluella	(Nixon, 1967)	Apanteles aluella	Nixon, 1967		Holotype female, NHMUK	Country of type locality: Indonesia	examined	OTL	OTL- Indonesia, Malaysia, Philippines	1967
Dolichogenidea alutacea	(Balevski, 1980)	Apanteles alutaceus	Balevski, 1980		Holotype female, ZIN	Country of type locality: Bulgaria	not examined but subsequent treatment of the species checked	PAL	PAL- Bulgaria	1980
Dolichogenidea amaris	(Nixon, 1967)	Apanteles amaris	Nixon, 1967		Holotype female, NHMUK	Country of type locality: Thailand	examined	OTL	OTL- China (YN), Thailand	1967
Dolichogenidea anarsiae	(Faure & Alabouvette, 1924)	Apanteles anarsiae	Faure & Alabouvette, 1924		Syntypes female and male, depository unknown	Country of type locality: France	not examined but subsequent treatment of the species checked	PAL	PAL- Azerbaijan, Bulgaria, France, Georgia, Hungary, Italy, Moldova, Romania, Russia (KDA, PRI), Switzerland, Turkey	1924
Dolichogenidea ancylotergita	Liu & Chen, 2018	Dolichogenidea ancylotergita	Liu & Chen, 2018		Holotype female, ZJUH	Country of type locality: China	not examined but original description checked	OTL, PAL	OTL- China (SC); PAL- China (NX)	2018
Dolichogenidea angelagonzalezae	Fernandez-Triana & Boudreault, 2019	Dolichogenidea angelagonzalezae	Fernandez-Triana & Boudreault, 2019		Holotype female, CNC	Country of type locality: Costa Rica	examined	NEO	NEO- Costa Rica	2019
Dolichogenidea angularis	Song, Chen & Yang, 2006	Dolichogenidea angularis	Song, Chen & Yang, 2006		Holotype female, FAFU	Country of type locality: China	not examined but original description checked	OTL	OTL- China (FJ)	2006
Dolichogenidea annularis	(Haliday, 1834)	Microgaster annularis	Haliday, 1834		Lectotype female, NMID	Country of type locality: Ireland	not examined but subsequent treatment of the species checked	PAL	PAL- Germany, Hungary, Ireland, Italy, Poland, Russia (AMU, BU, SPE), Sweden, Switzerland, United Kingdom	1834
Dolichogenidea anterocava	Liu & Chen, 2019	Dolichogenidea anterocava	Liu & Chen, 2019		Holotype female, ZJUH	Country of type locality: China	not examined but original description checked	OTL	OTL- China (FJ, GD, HI)	2019
Dolichogenidea anteruga	Liu & Chen, 2018	Dolichogenidea anteruga	Liu & Chen, 2018		Holotype female, ZJUH	Country of type locality: China	not examined but original description checked	OTL, PAL	OTL- China (SC, ZJ); PAL- China (HA)	2018
Dolichogenidea apicurvus	Liu & Chen, 2019	Dolichogenidea apicurvus	Liu & Chen, 2019		Holotype female, ZJUH	Country of type locality: China	not examined but original description checked	OTL	OTL- China (FJ)	2019
Dolichogenidea appellator	(Telenga, 1949)	Apanteles appellator	Telenga, 1949	Apanteles salverdensis Hedqvist, 1965; Apanteles litae Nixon, 1972; Apanteles litae var. operculellae Nixon, 1972	Holotype female, depository unknown	Country of type locality: Tajikistan	not examined but subsequent treatment of the species checked	AFR, PAL	AFR- Cape Verde, Ghana, Senegal; PAL- Afghanistan, Armenia, Azerbaijan, Belarus, Bulgaria, China (NM, XJ), Croatia, Cyprus, Egypt, Germany, Hungary, Iran, Israel, Italy, Jordan, Kazakhstan, Malta, Moldova, Mongolia, Romania, Russia (KDA, MOS, PRI, ROS, VGG, YAR), Selvagens Islands, Spain, Switzerland, Tajikistan, Tunisia, Turkey, Turkmenistan, Ukraine, United Kingdom, Uzbekistan, Yugoslavia.	1949
Dolichogenidea argiope	(Nixon, 1965)	Apanteles argiope	Nixon, 1965		Holotype female, NHMUK	Country of type locality: South Africa	examined	AFR, AUS, OTL, PAL	AFR- South Africa; AUS- Australia (QLD), Fiji, Vanuatu; OTL- India, Indonesia, Malaysia, Philippines, Singapore; PAL- Korea	1965
Dolichogenidea artissima	(Papp, 1971)	Apanteles artissimus	Papp, 1971	Apanteles abila Nixon, 1972	Holotype female, HNHM	Country of type locality: Hungary	examined	PAL	PAL- Finland, Germany, Hungary, Mongolia, Russia (PRI), Sweden, United Kingdom	1971
Dolichogenidea artusicarina	Song & Chen, 2004	Dolichogenidea artusicarina	Song & Chen, 2004		Holotype female, FAFU	Country of type locality: China	not examined but original description checked	OTL	OTL- China (FJ)	2004
Dolichogenidea ashoka	Rousse, 2013	Dolichogenidea ashoka	Rousse, 2013		Holotype female, MNHN	Country of type locality: Réunion	not examined but original description checked	AFR	AFR- Réunion	2013
Dolichogenidea atarsi	Liu & Chen, 2019	Dolichogenidea atarsi	Liu & Chen, 2019		Holotype female, ZJUH	Country of type locality: China	not examined but original description checked	OTL	OTL- China (GZ)	2019
Dolichogenidea ate	(Nixon, 1973)	Apanteles ate	Nixon, 1973		Holotype female, NHMUK	Country of type locality: Sweden	examined	PAL	PAL- Hungary, Poland, Sweden, United Kingdom	1973
Dolichogenidea atreus	(Nixon, 1973)	Apanteles atreus	Nixon, 1973		Holotype female, NHMUK	Country of type locality: United Kingdom	examined	PAL	PAL- Bulgaria, Czech Republic, Denmark, Germany, Greece, Hungary, Italy, Russia (NC), Turkey, United Kingdom	1973
Dolichogenidea azovica	(Kotenko, 1986)	Apanteles azovicus	Kotenko, 1986		Holotype female, SIZK	Country of type locality: Ukraine	not examined but original description checked	PAL	PAL- Poland, Russia (PRI), Ukraine	1986
Dolichogenidea bakeri	(Wilkinson, 1932)	Apanteles bakeri	Wilkinson, 1932		Holotype female, USNM	Country of type locality: Philippines	examined	OTL	OTL- China (TW), Philippines	1932
Dolichogenidea bambusae	(Wilkinson, 1928)	Apanteles bambusae	Wilkinson, 1928		Holotype female, NHMUK	Country of type locality: India	examined	OTL	OTL- China (HI), India, Vietnam	1928
Dolichogenidea banksi	(Viereck, 1911)	Apanteles banksi	Viereck, 1911		Holotype female, USNM	Country of type locality: United States	examined	NEA	NEA- United States (DC, MD, MI, NY, PA, VA)	1911
Dolichogenidea baoris	(Wilkinson, 1930)	Apanteles baoris	Wilkinson, 1930	Apanteles parnarae Watanabe, 1935	Holotype female, NHMUK	Country of type locality: Malaysia	examined	OTL, PAL	OTL- Bangladesh, China (FJ, GD, GX, GZ, HI, HK, HN, JX, SC, SH, SN, TW, YN, ZJ), India, Malaysia, Pakistan, Philippines, Ryukyu Islands, Sri Lanka, Thailand, Vietnam; PAL- China (AH, HA, HB, JL, JS, LN, SN, SD), Japan, Nepal	1930
Dolichogenidea basiflava	(Papp, 1974)	Apanteles basiflavus	Papp, 1974		Holotype female, HNHM	Country of type locality: Korea	not examined but original description checked	PAL	PAL- Korea	1974
Dolichogenidea benevolens	(Papp, 1973)	Apanteles benevolens	Papp, 1973		Holotype female, HNHM	Country of type locality: Italy	not examined but original description checked	PAL	PAL- Italy	1973
Dolichogenidea benkevitshi	(Kotenko, 1986)	Apanteles benkevitshi	Kotenko, 1986		Holotype female, SIZK	Country of type locality: Ukraine	not examined but original description checked	PAL	PAL- Russia (NC), Ukraine	1986
Dolichogenidea bersa	(Papp, 1976)	Apanteles bersus	Papp, 1976		Holotype female, HNHM	Country of type locality: Mongolia	not examined but original description checked	PAL	PAL- Mongolia, Russia (ZAB)	1976
Dolichogenidea betheli	(Viereck, 1911)	Apanteles betheli	Viereck, 1911		Holotype female, USNM	Country of type locality: United States	examined	NEA	NEA- United States (CO)	1911
Dolichogenidea bicolor	Song & Chen, 2004	Dolichogenidea bicolor	Song & Chen, 2004		Holotype female, FAFU	Country of type locality: China	not examined but original description checked	PAL	PAL- China (JL)	2004
Dolichogenidea biconcava	Liu & Chen, 2018	Dolichogenidea biconcava	Liu & Chen, 2018		Holotype female, ZJUH	Country of type locality: China	not examined but original description checked	OTL	OTL- China (GD)	2018
Dolichogenidea bilecikensis	Inanç & Cetin Erdogan, 2004	Dolichogenidea bilecikensis	Inanç & Cetin Erdogan, 2004		Holotype female, ZMTU	Country of type locality: Turkey	not examined but original description checked	PAL	PAL- Turkey	2004
Dolichogenidea bimacula	Song & Chen, 2004	Dolichogenidea bimacula	Song & Chen, 2004		Holotype female, FAFU	Country of type locality: China	not examined but original description checked	OTL	OTL- China (FJ)	2004
Dolichogenidea biplagae	(Fischer, 1968)	Apanteles biplagae	Fischer, 1968		Holotype female, MHNG	Country of type locality: Ivory Coast	not examined but original description checked	AFR	AFR- Ivory Coast	1968
Dolichogenidea biroi	(Szépligeti, 1905)	Apanteles biroi	Szépligeti, 1905		Lectotype female, HNHM	Country of type locality: Australia	not examined but authoritatively identified specimens examined	AUS	AUS- Australia (NSW)	1905
Dolichogenidea bisulcata	(Cameron, 1909)	Apanteles bisulcatus	Cameron, 1909		Holotype female, NHMUK	Country of type locality: Sri Lanka	examined	OTL	OTL- China (TW), India, Sri Lanka	1909
Dolichogenidea bonbonensis	Fagan-Jeffries & Austin, 2019	Dolichogenidea bonbonensis	Fagan-Jeffries & Austin, 2019		Holotype female, SAMA	Country of type locality: Australia	not examined but original description checked	AUS	AUS- Australia (SA)	2019
Dolichogenidea borysthenica	(Kotenko, 1986)	Apanteles borysthenicus	Kotenko, 1986		Holotype female, SIZK	Country of type locality: Ukraine	not examined but original description checked	PAL	PAL- Russia (S), Ukraine	1986
Dolichogenidea brabyi	Fagan-Jeffries & Austin, 2019	Dolichogenidea brabyi	Fagan-Jeffries & Austin, 2019		Holotype female, ANIC	Country of type locality: Australia	not examined but original description checked	AUS	AUS- Australia (ACT)	2019
Dolichogenidea bres	(Nixon, 1973)	Apanteles bres	Nixon, 1973		Holotype female, NHMUK	Country of type locality: United Kingdom	examined	PAL	PAL- United Kingdom	1973
Dolichogenidea breviattenuata	Liu & Chen, 2019	Dolichogenidea breviattenuata	Liu & Chen, 2019		Holotype female, ZJUH	Country of type locality: China	not examined but original description checked	OTL	OTL- China (GD, YN)	2019
Dolichogenidea brevicarinata	Chen & Song, 2004	Dolichogenidea brevicarinata	Chen & Song, 2004		Holotype female, FAFU	Country of type locality: China	not examined but original description checked	OTL	OTL- China (FJ, GZ, ZJ); PAL- China (HE, JL, LN, SD)	2004
Dolichogenidea brevifacialis	Liu & Chen, 2018	Dolichogenidea brevifacialis	Liu & Chen, 2018		Holotype female, ZJUH	Country of type locality: China	not examined but original description checked	OTL	OTL- China (GD, ZJ)	2018
Dolichogenidea breviventris	(Ratzeburg, 1848)	Microgaster breviventris	Ratzeburg, 1848	Apanteles mesoxanthus Ruschka, 1917; Apanteles nilae Telenga, 1961	Neotype female, EBW	Country of type locality: Germany	not examined but original description checked	NEA, OTL, PAL	NEA- Canada (NL); OTL- China (ZJ); PAL- Czech Republic, Egypt, Finland, Germany, Hungary, Ireland, Italy, Korea, Moldova, Netherlands, Poland, Romania, Russia (VOR), Serbia, Slovakia, Sweden, Switzerland, Turkey, United Kingdom	1848
Dolichogenidea britannica	(Wilkinson, 1941)	Apanteles britannicus	Wilkinson, 1941	Apanteles masmithi Fernández-Triana, 2010	Holotype female, NHMUK	Country of type locality: United Kingdom	examined	NEA, PAL	NEA- Canada (MB, NS, ON); PAL- Armenia, Greece, Hungary, Iran, Israel, Malta, Russia (PRI), Slovakia, Tajikistan, Ukraine, United Kingdom	1941
Dolichogenidea broadi	Rousse, 2013	Dolichogenidea broadi	Rousse, 2013		Holotype female, MNHN	Country of type locality: Réunion	not examined but original description checked	AFR	AFR- Réunion	2013
Dolichogenidea bushnelli	(Muesebeck, 1933)	Apanteles bushnelli	Muesebeck, 1933		Holotype female, USNM	Country of type locality: United States	not examined but original description checked	NEA	NEA- United States (CA, FL, IA, NE)	1933
Dolichogenidea cacoeciae	(Riley, 1881)	Apanteles cacoeciae	Riley, 1881	Pseudapanteles gallaediploppi Ashmead, 1899 [nomen nudum]	Syntypes female and male, USNM	Country of type locality: United States	examined	NEA	NEA- Canada (ON, QC), United States (CO, IL, KY, MD, MI, MO, NJ, NY, PA, SC, SD)	1881
Dolichogenidea californica	(Muesebeck, 1921)	Apanteles californicus	Muesebeck, 1921		Holotype female, USNM	Country of type locality: United States	not examined but original description checked	NEA	NEA- Canada (AB, BC, ON, QC), United States (CA, ID, OR)	1921
Dolichogenidea cameroonensis	Walker, 1994	Dolichogenidea cameroonensis	Walker, 1994		Holotype female, MNHN	Country of type locality: Cameroon	not examined but original description checked	AFR	AFR- Cameroon	1994
Dolichogenidea candidata	(Haliday, 1834)	Microgaster candidatus	Haliday, 1834	Microgaster terebrator Ratzeburg, 1852	Lectotype female, NMID	Country of type locality: Ireland	not examined but subsequent treatment of the species checked	AFR, PAL	AFR- Cape Verde; PAL- Azerbaijan, Bulgaria, Germany, Greece, Hungary, Ireland, Macedonia, Mongolia, Romania, Russia (KHA, KDA, PRI, SAK), Serbia, Sweden, Tajikistan, Turkmenistan, United Kingdom, Uzbekistan	1834
Dolichogenidea caniae	(Wilkinson, 1928)	Apanteles caniae	Wilkinson, 1928		Holotype female, NHMUK	Country of type locality: Indonesia	examined	OTL	OTL- China (FJ, GD, GX, GZ, YN, ZJ), India, Indonesia, Sri Lanka, Thailand	1928
Dolichogenidea carborugosa	Liu & Chen, 2019	Dolichogenidea carborugosa	Liu & Chen, 2019		Holotype female, ZJUH	Country of type locality: China	not examined but original description checked	OTL, PAL	OTL- China (ZJ); PAL- China (HB)	2019
Dolichogenidea carlosmanuelrodriguezi	Fernandez-Triana & Boudreault, 2019	Dolichogenidea carlosmanuelrodriguezi	Fernandez-Triana & Boudreault, 2019		Holotype female, CNC	Country of type locality: Costa Rica	examined	NEO	NEO- Costa Rica	2019
Dolichogenidea carposinae	(Wilkinson, 1938)	Apanteles carposinae	Wilkinson, 1938		Holotype female, NHMUK	Country of type locality: New Zealand	examined	AUS	AUS- New Zealand	1938
Dolichogenidea catonix	(Shenefelt, 1972)	Apanteles catonix	Shenefelt, 1972	Apanteles cato Nixon, 1967 [primary junior homonym of Apanteles cato de Saeger, 1944]	Holotype female, NHMUK	Country of type locality: Malaysia	examined	OTL	OTL- Malaysia	1972
Dolichogenidea cauda	Song & Chen, 2004	Dolichogenidea cauda	Song & Chen, 2004		Holotype female, FAFU	Country of type locality: China	not examined but original description checked	PAL	PAL- China (JL)	2004
Dolichogenidea celsa	(Papp, 1975)	Apanteles celsus	Papp, 1975		Holotype female, HNHM	Country of type locality: Hungary	not examined but original description checked	PAL	PAL- Bosnia and Herzegovina, Hungary, Montenegro, Tunisia	1975
Dolichogenidea cerialis	(Nixon, 1976)	Apanteles cerialis	Nixon, 1976	Apanteles areolaris Balevski & Tobias, 1980 [primary junior homonym of Apanteles areolaris Blanchard, 1947]	Holotype female, ZSM	Country of type locality: Italy	not examined but original description checked	PAL	PAL- Bulgaria, Hungary, Israel, Italy, Kazakhstan, Russia (S), Spain	1976
Dolichogenidea changbaiensis	Liu & Chen, 2018	Dolichogenidea changbaiensis	Liu & Chen, 2018		Holotype female, ZJUH	Country of type locality: China	not examined but original description checked	PAL	PAL- China (JL)	2018
Dolichogenidea cheles	(Nixon, 1972)	Apanteles cheles	Nixon, 1972		Holotype female, NHMUK	Country of type locality: Sweden	not examined but original description checked	PAL	PAL- Finland, Hungary, Poland, Russia (NW), Sweden, Turkey	1972
Dolichogenidea chrysis	(Nixon, 1973)	Apanteles chrysis	Nixon, 1973		Holotype female, NHMUK	Country of type locality: United Kingdom	examined	PAL	PAL- United Kingdom	1973
Dolichogenidea cinerosa	(Papp, 1971)	Apanteles cinerosus	Papp, 1971		Holotype female, HNHM	Country of type locality: Mongolia	not examined but subsequent treatment of the species checked	PAL	PAL- Belgium, Hungary, Mongolia, Russia (PRI), Serbia	1971
Dolichogenidea cinnarae	Gupta, Lokhande & Soman, 2013	Dolichogenidea cinnarae	Gupta, Lokhande & Soman, 2013		Holotype female, NBAIR	Country of type locality: India	not examined but original description checked	OTL	OTL- India	2013
Dolichogenidea claniae	(You & Zhou, 1990)	Apanteles claniae	You & Zhou, 1990		Holotype female, HUNAU	Country of type locality: China	not examined but subsequent treatment of the species checked	OTL, PAL	OTL- China (FJ, JX); PAL- China (JL)	1990
Dolichogenidea clausa	Liu & Chen, 2019	Dolichogenidea clausa	Liu & Chen, 2019		Holotype female, ZJUH	Country of type locality: China	not examined but original description checked	OTL	OTL- China (HI)	2019
Dolichogenidea clavata	(Provancher, 1881)	Microgaster clavatus	Provancher, 1881		Lectotype female, ULQC	Country of type locality: Canada	not examined but subsequent treatment of the species checked	NEA	NEA- Canada (ON, QC), United States (AR, CA, CT, GA, KY, MO, NJ, OH, OR, SC, TN, WI)	1881
Dolichogenidea coequata	(Nixon, 1967)	Apanteles coequatus	Nixon, 1967		Holotype female, NHMUK	Country of type locality: Tonga	examined	AUS, OTL	AUS- Tonga; OTL- Vietnam	1967
Dolichogenidea coffea	(Wilkinson, 1930)	Apanteles coffea	Wilkinson, 1930		Holotype female, NHMUK	Country of type locality: Uganda	examined	AFR	AFR- Democratic Republic of Congo, Kenya, Uganda	1930
Dolichogenidea colchica	(Tobias, 1976)	Apanteles colchicus	Tobias, 1976		Holotype female, ZIN	Country of type locality: Georgia	not examined but subsequent treatment of the species checked	PAL	PAL- Georgia	1976
Dolichogenidea coleophorae	(Wilkinson, 1938)	Apanteles coleophorae	Wilkinson, 1938		Holotype female, NHMUK	Country of type locality: United Kingdom	examined	NEA, PAL	NEA- Canada (NL); PAL- Azerbaijan, Finland, Hungary, Poland, Romania, Russia (KHA, VOR, YAR), Slovakia, Switzerland, Tajikistan, Tunisia, Turkey, United Kingdom, Uzbekistan	1938
Dolichogenidea concentrica	Liu & Chen, 2018	Dolichogenidea concentricus	Liu & Chen, 2018		Holotype female, ZJUH	Country of type locality: China	not examined but original description checked	OTL	OTL- China (ZJ)	2018
Dolichogenidea coniferae	(Haliday, 1834)	Microgaster coniferae	Haliday, 1834		Lectotype female, NMID	Country of type locality: Ireland	not examined but subsequent treatment of the species checked	AFR, PAL	AFR- Cape Verde; PAL- Azerbaijan, Germany, Hungary, Mongolia, Romania, Russia (KDA), Sweden, Tajikistan, Turkmenistan, United Kingdom, Uzbekistan	1834
Dolichogenidea coniferoides	(Papp, 1972)	Apanteles coniferoides	Papp, 1972	Apanteles trogos Nixon, 1973	Holotype female, HNHM	Country of type locality: Hungary	not examined but subsequent treatment of the species checked	PAL	PAL- Hungary, Sweden, Turkey	1972
Dolichogenidea conpuncta	Liu & Chen, 2019	Dolichogenidea conpuncta	Liu & Chen, 2019		Holotype female, ZJUH	Country of type locality: China	not examined but original description checked	OTL	OTL- China (GD, HI)	2019
Dolichogenidea contergita	Song & Chen, 2004	Dolichogenidea contergita	Song & Chen, 2004		Holotype female, FAFU	Country of type locality: China	not examined but original description checked	PAL	PAL- China (JL)	2004
Dolichogenidea cordiae	Ahmad, 2019 & Pandey	Dolichogenidea cordiae	Ahmad, 2019 & Pandey		Holotype female, AMUZ	Country of type locality: India	not examined but original description checked	OTL	OTL- India	2019
Dolichogenidea coretas	(Nixon, 1965)	Apanteles coretas	Nixon, 1965		Holotype female, NHMUK	Country of type locality: Vanuatu	examined	AUS	AUS- Vanuatu	1965
Dolichogenidea corvina	(Reinhard, 1880)	Apanteles corvinus	Reinhard, 1880	Apanteles lucidus Szépligeti, 1896; Apanteles rasteratus Fahringer, 1936; Apanteles aptus Papp, 1977	Lectotype female, ZMHB	Country of type locality: Germany	not examined but original description checked	NEA, PAL	NEA- Canada (NL); PAL- Azerbaijan, Bulgaria, China (NX), Czech Republic, Finland, Georgia, Germany, Greece, Hungary, Iran, Ireland, Japan, Kazakhstan, Lithuania, Moldova, Mongolia, Netherlands, Poland, Romania, Russia (KDA, ROS), Sweden, Tajikistan, Turkmenistan, Ukraine, United Kingdom, Uzbekistan	1880
Dolichogenidea crassa	Liu & Chen, 2019	Dolichogenidea crassa	Liu & Chen, 2019		Holotype female, ZJUH	Country of type locality: China	not examined but original description checked	PAL	PAL- China (SD)	2019
Dolichogenidea credne	(Nixon, 1973)	Apanteles credne	Nixon, 1973		Holotype female, NHMUK	Country of type locality: United Kingdom	examined	PAL	PAL- Germany, Poland, Russia (NW), Slovakia, United Kingdom	1973
Dolichogenidea cucurbita	Liu & Chen, 2019	Dolichogenidea cucurbita	Liu & Chen, 2019		Holotype female, ZJUH	Country of type locality: China	not examined but original description checked	OTL	OTL- China (FJ)	2019
Dolichogenidea cultriformis	Song & Chen, 2004	Dolichogenidea cultriformis	Song & Chen, 2004		Holotype female, FAFU	Country of type locality: China	not examined but original description checked	OTL, PAL	OTL- China (FJ); PAL- China (JL)	2004
Dolichogenidea cyamon	(Nixon, 1967)	Apanteles cyamon	Nixon, 1967		Holotype female, NHMUK	Country of type locality: Vanuatu	examined	AUS	AUS- Vanuatu	1967
Dolichogenidea cyane	(Nixon, 1965)	Apanteles cyane	Nixon, 1965		Holotype female, NHMUK	Country of type locality: Fiji	examined	AUS	AUS- Fiji	1965
Dolichogenidea cytherea	(Nixon, 1972)	Apanteles cytherea	Nixon, 1972		Holotype female, NHMUK	Country of type locality: United Kingdom	examined	PAL	PAL- Greece, Hungary, Mongolia, Poland, Russia (S), Serbia, Slovakia, Switzerland, Ukraine, United Kingdom	1972
Dolichogenidea decora	(Haliday, 1834)	Microgaster decorus	Haliday, 1834	Apanteles lineatus Reinhard, 1880; Apanteles sibiricus Fahringer, 1938	Lectotype female, NMID	Country of type locality: Ireland	not examined but subsequent treatment of the species checked	OTL, PAL	OTL- China (JS); PAL- Bulgaria, Czech Republic, Estonia, Finland, Georgia, Germany, Greece, Hungary, Iran, Ireland, Kazakhstan, Lithuania, Poland, Romania, Russia (DA, IRK, KHA, KDA, NGR), Slovakia, Spain, Sweden, Turkmenistan	1834
Dolichogenidea diaphantus	(Nixon, 1965)	Apanteles diaphantus	Nixon, 1965		Holotype female, NHMUK	Country of type locality: India	examined	OTL	OTL- India	1965
Dolichogenidea dilecta	(Haliday, 1834)	Microgaster dilectus	Haliday, 1834	Microgaster femoralis Bouché, 1834	Lectotype female, NMID	Country of type locality: Ireland	not examined but subsequent treatment of the species checked	OTL, PAL	OTL- China (FJ); PAL- Armenia, Austria, Bulgaria, Czech Republic, Finland, France, Germany, Hungary, Ireland, Italy, Japan, Korea, Moldova, Netherlands, Poland, Romania, Russia (PRI, SAK), Slovakia, Sweden, Switzerland, Turkey, Ukraine, United Kingdom	1834
Dolichogenidea dioryctriphagous	Liu & Chen, 2018	Dolichogenidea dioryctriphagous	Liu & Chen, 2018		Holotype female, ZJUH	Country of type locality: China	not examined but original description checked	OTL, PAL	OTL- China (HN, ZJ); PAL- China (AH, HA, JL)	2018
Dolichogenidea diparopsidis	(Lyle, 1927)	Apanteles diparopsidis	Lyle, 1927		Holotype female, NHMUK	Country of type locality: South Africa	examined	AFR	AFR- Democratic Republic of Congo, Ivory Coast, Malawi, Nigeria, South Africa, Tanzania, Uganda, Zimbabwe	1927
Dolichogenidea discreta	(Szépligeti, 1914)	Apanteles discretus	Szépligeti, 1914		Holotype female, MNHN	Country of type locality: Kenya	not examined but subsequent treatment of the species checked	AFR	AFR- Kenya, Madagascar	1914
Dolichogenidea dolichocephalus	(Muesebeck, 1921)	Apanteles dolichocephalus	Muesebeck, 1921		Holotype female, USNM	Country of type locality: United States	not examined but original description checked	NEA	NEA- United States (IL, MI, VA)	1921
Dolichogenidea drusilla	(Nixon, 1972)	Apanteles drusilla	Nixon, 1972		Holotype female, NHMUK	Country of type locality: United Kingdom	examined	PAL	PAL- Bulgaria, Germany, Hungary, Italy, Mongolia, Russia (PRI), Slovakia, Sweden, Turkey, Ukraine, United Kingdom	1972
Dolichogenidea dryas	(Nixon, 1965)	Apanteles dryas	Nixon, 1965		Holotype female, USNM	Country of type locality: China	examined	PAL	PAL- China (BJ)	1965
Dolichogenidea earterus	(Wilkinson, 1930)	Apanteles earterus	Wilkinson, 1930		Holotype female, NHMUK	Country of type locality: Sudan	examined	AFR	AFR- Democratic Republic of Congo, Senegal, Sudan	1930
Dolichogenidea eleagnellae	(Tobias, 1976)	Apanteles eleagnellae	Tobias, 1976		Holotype female, ZIN	Country of type locality: Armenia	not examined but subsequent treatment of the species checked	PAL	PAL- Armenia, Russia (NC)	1976
Dolichogenidea emarginata	(Nees, 1834)	Microgaster emarginatus	Nees, 1834	Microgaster scapularis Bouché, 1834	Type lost	Country of type locality: Germany	not examined but subsequent treatment of the species checked	PAL	PAL- Armenia, Austria, Azerbaijan, Belgium, Bulgaria, France, Germany, Hungary, Iran, Ireland, Israel, Italy, Kazakhstan, Lithuania, Moldova, Poland, Romania, Russia (ALT, KHA, PRI, ROS, SPE, YAR), Slovakia, Sweden, Switzerland, Turkey, United Kingdom	1834
Dolichogenidea ensiformis	(Ratzeburg, 1844)	Microgaster ensiformis	Ratzeburg, 1844		Neotype female, SMF	Country of type locality: Germany	not examined but subsequent treatment of the species checked	PAL	PAL- Germany, Hungary, Italy, Latvia, Mongolia, Poland, Romania, Russia (NW), Slovakia, Spain, Tunisia	1844
Dolichogenidea ensiger	(Say, 1836)	Microgaster ensiger	Say, 1836	Microgaster femurnigrum Provancher, 1886; Apanteles trachynotus Viereck, 1912; Apanteles nipmuckorum Viereck, 1917	Neotype female, USNM	Country of type locality: United States	not examined but authoritatively identified specimens examined	NEA	NEA- Canada (AB, MB, NB, NL, NS, NT, ON, PE, QC, SK), United States (AK, AL, CO, CT, DE, DC, FL, GA, IL, IN, IA, KS, LA, MA, MD, MO, MT, NH, NJ, NY, NC, TN)	1836
Dolichogenidea erasmi	(Nixon, 1972)	Apanteles erasmi	Nixon, 1972		Holotype female, ZSM	Country of type locality: Germany	not examined but original description checked	PAL	PAL- Germany, Italy, Slovakia	1972
Dolichogenidea erdoesi	(Papp, 1973)	Apanteles erdoesi	Papp, 1973	Apanteles negativus Tobias, 1976	Holotype female, HNHM	Country of type locality: Hungary	not examined but original description checked	PAL	PAL- Azerbaijan, Hungary, Russia (NC), Ukraine	1973
Dolichogenidea erevanica	(Tobias, 1976)	Apanteles erevanicus	Tobias, 1976		Holotype female, ZIN	Country of type locality: Armenia	not examined but subsequent treatment of the species checked	PAL	PAL- Armenia, Bulgaria, Serbia	1976
Dolichogenidea eros	(Wilkinson, 1932)	Apanteles eros	Wilkinson, 1932		Holotype female, NHMUK	Country of type locality: South Africa	examined	AFR	AFR- South Africa	1932
Dolichogenidea eucalypti	Austin & Allen, 1989	Dolichogenidea eucalypti	Austin & Allen, 1989		Holotype female, ANIC	Country of type locality: Australia	not examined but original description checked	AUS	AUS- Australia (SA)	1989
Dolichogenidea evadne	(Nixon, 1955)	Apanteles evadne	Nixon, 1955		Holotype female, NHMUK	Country of type locality: Juan Fernández Islands	examined	NEO	NEO- Juan Fernández Islands	1955
Dolichogenidea evonymellae	(Bouché, 1834)	Microgaster evonymellae	Bouché, 1834	Apanteles iarbas Nixon, 1972	Holotype female, ZMHB	Country of type locality: Germany	not examined but authoritatively identified specimens examined	PAL	PAL- Armenia, Azerbaijan, Belarus, Bulgaria, Czech Republic, Germany, Hungary, Italy, Lebanon, Netherlands, Portugal, Romania, Russia (C, NC, NW, S), Serbia, United Kingdom	1834
Dolichogenidea excellentis	Liu & Chen, 2019	Dolichogenidea excellentis	Liu & Chen, 2019		Holotype female, ZJUH	Country of type locality: China	not examined but original description checked	OTL, PAL	OTL- China (GD, GZ, HI, SC, YN); PAL- China (HA, HE)	2019
Dolichogenidea exilis	(Haliday, 1834)	Microgaster exilis	Haliday, 1834		Lectotype female, NMID	Country of type locality: Ireland	examined	PAL	PAL- Bulgaria, Germany, Hungary, Ireland, Sweden, United Kingdom	1834
Dolichogenidea fakhrulhajiae	(Mahdihassan, 1925)	Apanteles fakhrulhajiae	Mahdihassan, 1925	Apanteles rufulus Wilkinson, 1930; Apanteles fakhrulhajiae nagoliensis Mahdihassan, 1955	Type and depository unknown	Country of type locality: India	not examined but authoritatively identified specimens examined	OTL	OTL- India, Vietnam	1925
Dolichogenidea falcator	(Ratzeburg, 1852)	Microgaster falcator	Ratzeburg, 1852		Type lost	Country of type locality: unknown	not examined but subsequent treatment of the species checked	PAL	PAL- Germany, Italy, Netherlands, Poland	1852
Dolichogenidea faucula	(Nixon, 1972)	Apanteles faucula	Nixon, 1972		Holotype female, NHMUK	Country of type locality: United Kingdom	examined	PAL	PAL- Hungary, Finland, Poland, Russia (C, PR), United Kingdom	1972
Dolichogenidea fernandeztrianai	Abdoli & Talebi, 2019	Dolichogenidea fernandeztrianai	Abdoli & Talebi, 2019		Holotype female, TMUC	Country of type locality: Iran	not examined but original description checked	PAL	PAL- Iran	2019
Dolichogenidea ficicola	Donaldson, 1991	Dolichogenidea ficicola	Donaldson, 1991		Holotype female, TMSA	Country of type locality: South Africa	not examined but original description checked	AFR	AFR- South Africa	1991
Dolichogenidea finchi	Fagan-Jeffries & Austin, 2018	Dolichogenidea finchi	Fagan-Jeffries & Austin, 2018		Holotype female, WAM	Country of type locality: Australia	not examined but original description checked	AUS	AUS- Australia (NSW, QLD, VIC, WA)	2018
Dolichogenidea flavigastrula	Chen & Song, 2004	Dolichogenidea flavigastrula	Chen & Song, 2004		Holotype female, FAFU	Country of type locality: China	not examined but original description checked	OTL	OTL- China (FJ)	2004
Dolichogenidea flavostriata	(Papp, 1977)	Apanteles flavostriatus	Papp, 1977		Holotype female, HNHM	Country of type locality: Hungary	not examined but subsequent treatment of the species checked	PAL	PAL- Greece, Hungary	1977
Dolichogenidea flexisulcus	Liu & Chen, 2019	Dolichogenidea flexisulcus	Liu & Chen, 2019		Holotype female, ZJUH	Country of type locality: China	not examined but original description checked	OTL, PAL	OTL- China (GD, ZJ); PAL- China (JS)	2019
Dolichogenidea flexitergita	Liu & Chen, 2019	Dolichogenidea flexitergita	Liu & Chen, 2019		Holotype female, ZJUH	Country of type locality: China	not examined but original description checked	OTL	OTL- China (YN)	2019
Dolichogenidea fluctisulcus	Liu & Chen, 2019	Dolichogenidea fluctisulcus	Liu & Chen, 2019		Holotype female, ZJUH	Country of type locality: China	not examined but original description checked	OTL	OTL- China (YN)	2019
Dolichogenidea forrestae	Fagan-Jeffries & Austin, 2019	Dolichogenidea forrestae	Fagan-Jeffries & Austin, 2019		Holotype female, SAMA	Country of type locality: Australia	not examined but original description checked	AUS	AUS- Australia (SA)	2019
Dolichogenidea frustrata	(Papp, 1975)	Apanteles frustratus	Papp, 1975		Holotype female, HNHM	Country of type locality: Mongolia	not examined but original description checked	PAL	PAL- Mongolia	1975
Dolichogenidea fumea	Liu & Chen, 2018	Dolichogenidea fumeus	Liu & Chen, 2018		Holotype female, ZJUH	Country of type locality: China	not examined but original description checked	OTL, PAL	OTL- China (FJ, GZ, HB, SC, ZJ); PAL- China (AH, HE, HA, SD)	2018
Dolichogenidea funalicauda	Liu & Chen, 2018	Dolichogenidea funalicauda	Liu & Chen, 2018		Holotype female, ZJUH	Country of type locality: China	not examined but original description checked	OTL	OTL- China (FJ, GD, GZ, YN)	2018
Dolichogenidea furtim	(Papp, 1977)	Apanteles furtim	Papp, 1977		Holotype female, HNHM	Country of type locality: Hungary	not examined but original description checked	PAL	PAL- Azerbaijan, Greece, Hungary, Russia (S)	1977
Dolichogenidea fuscivora	Walker, 1994	Dolichogenidea fuscivora	Walker, 1994		Holotype female, NHMUK	Country of type locality: Ethiopia	examined	AFR	AFR- Cameroon, Ethiopia, Kenya	1994
Dolichogenidea gagates	(Nees, 1834)	Microgaster gagates	Nees, 1834		Neotype female, RBINS	Country of type locality: Belgium	not examined but subsequent treatment of the species checked	PAL	PAL- Austria, Belgium, Bulgaria, Estonia, Finland, France, Georgia, Germany, Hungary, Italy, Latvia, Lithuania, Poland, Romania, Russia (MOS, YAR), Spain, Sweden, Switzerland, United Kingdom	1834
Dolichogenidea gallicola	(Giraud, 1869)	Microgaster gallicolus	Giraud, 1869		Holotype female, MNHN	Country of type locality: France	not examined but subsequent treatment of the species checked	PAL	PAL- Algeria, Tunisia	1869
Dolichogenidea gansuensis	Liu & Chen, 2018	Dolichogenidea gansuensis	Liu & Chen, 2018		Holotype female, ZJUH	Country of type locality: China	not examined but original description checked	PAL	PAL- China (GS)	2018
Dolichogenidea garytaylori	Fagan-Jeffries & Austin, 2019	Dolichogenidea garytaylori	Fagan-Jeffries & Austin, 2019		Holotype female, SAMA	Country of type locality: Australia	not examined but original description checked	AUS	AUS- Australia (SA)	2019
Dolichogenidea gelechiidivoris	(Marsh, 1975)	Apanteles gelechiidivoris	Marsh, 1975		Holotype female, USNM	Country of type locality: Colombia	examined	NEO	OTL- Chile, Colombia, Peru	1975
Dolichogenidea gentilis	(Nixon, 1967)	Apanteles gentilis	Nixon, 1967		Holotype female, NHMUK	Country of type locality: Papua New Guinea	examined	AUS, OTL	AUS- Papua New Guinea, Solomon Islands; OTL- Vietnam	1967
Dolichogenidea genuarnunezi	Fernandez-Triana & Boudreault, 2019	Dolichogenidea genuarnunezi	Fernandez-Triana & Boudreault, 2019		Holotype female, CNC	Country of type locality: Costa Rica	examined	NEO	NEO- Costa Rica	2019
Dolichogenidea glabra	(Papp, 1978)	Apanteles glaber	Papp, 1978		Holotype female, HNHM	Country of type locality: Finland	not examined but subsequent treatment of the species checked	PAL	PAL- Finland, United Kingdom	1978
Dolichogenidea gleditsia	Liu & Chen, 2019	Dolichogenidea gleditsia	Liu & Chen, 2019		Holotype female, ZJUH	Country of type locality: China	not examined but original description checked	OTL, PAL	OTL- China (HN, ZJ); PAL- China (LN)	2019
Dolichogenidea gobica	(Papp, 1976)	Apanteles gobicus	Papp, 1976		Holotype female, HNHM	Country of type locality: Mongolia	not examined but original description checked	PAL	PAL- Mongolia	1976
Dolichogenidea gobustanica	(Kotenko, 1986)	Apanteles gobustanicus	Kotenko, 1986		Holotype female, SIZK	Country of type locality: Azerbaijan	not examined but original description checked	PAL	PAL- Azerbaijan	1986
Dolichogenidea golovushkini	(Kotenko, 1992)	Apanteles golovushkini	Kotenko, 1992		Holotype female, SIZK	Country of type locality: Russia	not examined but subsequent treatment of the species checked	PAL	PAL- Russia (ZAB)	1992
Dolichogenidea gracilariae	(Wilkinson, 1940)	Apanteles gracilariae	Wilkinson, 1940		Holotype female, NHMUK	Country of type locality: United Kingdom	examined	PAL	PAL- Armenia, Austria, Azerbaijan, Bulgaria, Czech Republic, Germany, Hungary, Iran, Kazakhstan, Moldova, Poland, Romania, Russia (KDA), Serbia, Slovakia, Spain, Sweden, Switzerland, Turkey, United Kingdom, Uzbekistan	1940
Dolichogenidea gracilituba	Song & Chen, 2004	Dolichogenidea gracilituba	Song & Chen, 2004		Holotype female, FAFU	Country of type locality: China	not examined but original description checked	OTL	OTL- China (FJ)	2004
Dolichogenidea grata	(Kotenko, 1986)	Apanteles gratus	Kotenko, 1986		Holotype female, SIZK	Country of type locality: Ukraine	not examined but original description checked	PAL	PAL- Russia (NC), Ukraine	1986
Dolichogenidea halidayi	(Marshall, 1872)	Apanteles halidayi	Marshall, 1872	Microgaster albipennis Haliday, 1834 [primary junior homonym of Microgaster albipennis Nees, 1834]; Apanteles halidaii Marshall, 1872 [incorrect original spelling]	Neotype female, MZLU	Country of type locality: Sweden	not examined but subsequent treatment of the species checked	PAL	PAL- Armenia, Croatia, Finland, Germany, Greece, Hungary, Iran, Ireland, Macedonia, Madeira Islands, Romania, Russia (MOS, NGR), Sweden, Ukraine, United Kingdom, Yugoslavia	1872
Dolichogenidea hamakii	(Watanabe, 1932)	Apanteles hamakii	Watanabe, 1932		Holotype female, EIHU	Country of type locality: Japan	examined	PAL	PAL- Japan	1932
Dolichogenidea hanoii	(Tobias & Long, 1990)	Apanteles hanoii	Tobias & Long, 1990		Holotype female, ZIN	Country of type locality: Vietnam	not examined but original description checked	OTL	OTL- Vietnam	1990
Dolichogenidea hasorae	Wilkinson, 1928	Apanteles hasorae	Wilkinson, 1928		Holotype female, NHMUK	Country of type locality: Indonesia	examined	OTL	OTL- India, Indonesia	1928
Dolichogenidea hedyleptae	(Muesebeck, 1958)	Apanteles hedyleptae	Muesebeck, 1958		Holotype female, USNM	Country of type locality: Puerto Rico	examined	NEO	NEO- Puerto Rico, Trinidad & Tobago	1958
Dolichogenidea helleni	(Nixon, 1972)	Apanteles helleni	Nixon, 1972		Holotype female, MZH	Country of type locality: Russia	not examined but original description checked	PAL	PAL- Bulgaria, Finland, Germany, Hungary, Russia (KR), Ukraine	1972
Dolichogenidea hemerobiellicida	(Fischer, 1966)	Apanteles hemerobiellicida	Fischer, 1966		Holotype female, NHMW	Country of type locality: Austria	not examined but subsequent treatment of the species checked	PAL	PAL- Austria	1966
Dolichogenidea hemituba	Liu & Chen, 2019	Dolichogenidea hemituba	Liu & Chen, 2019		Holotype female, ZJUH	Country of type locality: China	not examined but original description checked	OTL	OTL- China (FJ, GD, ZJ)	2019
Dolichogenidea heterusiae	(Wilkinson, 1928)	Apanteles heterusiae	Wilkinson, 1928		Holotype female, NHMUK	Country of type locality: Sri Lanka	examined	AUS, OTL, PAL	AUS- Fiji; OTL- China (FJ, GX, HN, TW, ZJ), India, Sri Lanka, Vietnam; PAL- China (AH, BJ, CQ, GS, HB, JL, JS, SD, SN)	1928
Dolichogenidea hexagona	Liu & Chen, 2019	Dolichogenidea hexagona	Liu & Chen, 2019		Holotype female, ZJUH	Country of type locality: China	not examined but original description checked	OTL, PAL	OTL- China (YN, ZJ); PAL- China (SD)	2019
Dolichogenidea hilaris	(Haliday, 1834)	Microgaster hilaris	Haliday, 1834		Lectotype female, NMID	Country of type locality: Ireland	not examined but subsequent treatment of the species checked	PAL	PAL- Ireland	1834
Dolichogenidea homoeosomae	(Muesebeck, 1933)	Apanteles homoeosomae	Muesebeck, 1933		Holotype female, USNM	Country of type locality: Cuba	not examined but original description checked	NEA, NEO	NEA- Canada (SK), United States (CA, MS, MO, SD, TX, WA); NEO- Cuba	1933
Dolichogenidea hyalinis	(Hedqvist, 1965)	Apanteles hyalinis	Hedqvist, 1965		Holotype male, MZH	Country of type locality: Cape Verde	examined	AFR	AFR- Cape Verde	1965
Dolichogenidea hyblaeae	(Wilkinson, 1928)	Apanteles hyblaeae	Wilkinson, 1928		Holotype female, NHMUK	Country of type locality: Western Samoa	examined	AUS, OTL	AUS- Fiji, Western Samoa; OTL- China (GD), India, Indonesia, Vietnam	1928
Dolichogenidea ilione	(Nixon, 1967)	Apanteles ilione	Nixon, 1967		Holotype female, NHMUK	Country of type locality: Fiji	examined	AUS	AUS- Fiji	1967
Dolichogenidea immissa	(Papp, 1977)	Apanteles immissus	Papp, 1977		Holotype female, HNHM	Country of type locality: Hungary	not examined but original description checked	PAL	PAL- Germany, Hungary, Slovakia, Turkey	1977
Dolichogenidea imperator	(Wilkinson, 1939)	Apanteles imperator	Wilkinson, 1939		Holotype female, NHMUK	Country of type locality: United Kingdom	examined	PAL	PAL- Armenia, Austria, Azerbaijan, Czech Republic, Germany, Hungary, Italy, Kazakhstan, Lithuania, Moldova, Netherlands, Romania, Russia (C, E, NC, NW, S), Switzerland, Turkmenistan, Tajikistan, United Kingdom, Uzbekistan	1939
Dolichogenidea impura	(Nees, 1834)	Microgaster impurus	Nees, 1834		Type lost	Country of type locality: Germany	not examined but subsequent treatment of the species checked	PAL	PAL- Austria, Azerbaijan, Belgium, Bulgaria, Czech Republic, France, Germany, Greece, Hungary, Italy, Latvia, Lithuania, Mongolia, Poland, Russia (KGD, YAR), Sweden, Switzerland	1834
Dolichogenidea incompleta	(Szépligeti, 1914)	Apanteles incompletus	Szépligeti, 1914		Holotype female, MNHN	Country of type locality: Kenya	not examined but subsequent treatment of the species checked	AFR	AFR- Kenya, Tanzania	1914
Dolichogenidea incystatae	Fernandez-Triana, 2019	Dolichogenidea incystatae	Fernandez-Triana, 2019	Dolichogenidea lobesia Liu & Chen, 2019 [junior primary homonym of Dolichogenidea lobesia Fagan-Jeffries & Austin, 2019]	Holotype female, ZJUH	Country of type locality: China	not examined but original description checked	OTL	OTL- China (YN)	2019
Dolichogenidea indicaphagous	Liu & Chen, 2018	Dolichogenidea indicaphagous	Liu & Chen, 2018		Holotype female, ZJUH	Country of type locality: China	not examined but original description checked	OTL	OTL- China (FJ, GD, GX, HI, JX, ZJ)	2018
Dolichogenidea infima	(Haliday, 1834)	Microgaster infimus	Haliday, 1834		Holotype female, NHMUK	Country of type locality: United Kingdom	examined	PAL	PAL- Azerbaijan, Czech Republic, Finland, France, Georgia, Germany, Hungary, Ireland, Italy, Kazakhstan, Lithuania, Macedonia, Mongolia, Netherlands, Poland, Romania, Russia (ZAB, KDA, PRI, YAR), Sweden, Switzerland, Turkey, United Kingdom, Uzbekistan, Yugoslavia	1834
Dolichogenidea infirmus	Liu & Chen, 2019	Dolichogenidea infirmus	Liu & Chen, 2019		Holotype female, ZJUH	Country of type locality: China	not examined but original description checked	OTL	OTL- China (FJ, GD, GZ, HN, ZJ)	2019
Dolichogenidea inquisitor	(Wilkinson, 1928)	Apanteles inquisitor	Wilkinson, 1928		Holotype female, NHMUK	Country of type locality: Malaysia	examined	AUS, OTL	AUS- Fiji; OTL- China (TW), Malaysia, Vietnam	1928
Dolichogenidea interpolata	(Papp, 1975)	Apanteles interpolatus	Papp, 1975		Holotype female, HNHM	Country of type locality: Hungary	not examined but original description checked	PAL	PAL- Hungary	1975
Dolichogenidea iranica	(Telenga, 1955)	Apanteles iranicus	Telenga, 1955		Type and depository unknown	Country of type locality: Iran	not examined but subsequent treatment of the species checked	PAL	PAL- Iran, Kazakhstan, Mongolia	1955
Dolichogenidea iriarte	(Nixon, 1965)	Apanteles iriarte	Nixon, 1965		Holotype female, USNM	Country of type locality: Philippines	examined	OTL	OTL- Philippines	1965
Dolichogenidea iulis	(Nixon, 1967)	Apanteles iulis	Nixon, 1967		Holotype female, NHMUK	Country of type locality: Papua New Guinea	examined	AUS, OTL	AUS- Papua New Guinea; OTL- Vietnam	1967
Dolichogenidea jaroshevskyi	(Tobias, 1976)	Apanteles jaroshevskyi	Tobias, 1976		Holotype female, ZIN	Country of type locality: Ukraine	not examined but subsequent treatment of the species checked	PAL	PAL- Armenia, Russia (S), Ukraine	1976
Dolichogenidea jilinensis	Chen & Song, 2004	Dolichogenidea jilinensis	Chen & Song, 2004		Holotype female, FAFU	Country of type locality: China	not examined but original description checked	PAL	PAL- China (JL)	2004
Dolichogenidea josealfredohernandezi	Fernandez-Triana & Boudreault, 2019	Dolichogenidea josealfredohernandezi	Fernandez-Triana & Boudreault, 2019		Holotype female, CNC	Country of type locality: Costa Rica	examined	NEO	NEO- Costa Rica	2019
Dolichogenidea kelleri	Fagan-Jeffries & Austin, 2019	Dolichogenidea kelleri	Fagan-Jeffries & Austin, 2019		Holotype female, SAMA	Country of type locality: Australia	not examined but original description checked	AUS	AUS- Australia (SA)	2019
Dolichogenidea kunhi	Gupta & Kalesh, 2012	Dolichogenidea kunhi	Gupta & Kalesh, 2012		Holotype female, NBAIR	Country of type locality: India	not examined but original description checked	OTL	OTL- India	2012
Dolichogenidea kurosawai	(Watanabe, 1940)	Apanteles kurosawai	Watanabe, 1940		Holotype female, EIHU	Country of type locality: Japan	examined	OTL, PAL	OTL- China (FJ, GD, ZJ); PAL- China (NM), Japan	1940
Dolichogenidea labaris	(Nixon, 1967)	Apanteles labaris	Nixon, 1967		Holotype female, NHMUK	Country of type locality: Fiji	examined	AUS	AUS- Fiji	1967
Dolichogenidea lacteicolor	(Viereck, 1911)	Apanteles lacteicolor	Viereck, 1911	Apanteles conspersae Fiske, 1911	Holotype female, USNM	Country of type locality: United States	examined	NEA, OTL, PAL	NEA- Canada (NB, NS, QC), United States (CO, CT, MA, NH); OTL- China (FJ, GX, GZ, HN, TW, YN, ZJ); PAL- Afghanistan, Armenia, Austria, Azerbaijan, Bulgaria, China (HA, SX), Finland, France, Germany, Hungary, Iran, Israel, Italy, Japan, Kazakhstan, Korea, Lithuania, Moldova, Mongolia, Poland, Portugal, Romania, Russia (KIR, KDA, PRI, SAK, VOR, YAR), Slovakia, Spain, Switzerland, Tajikistan, Turkey…	1911
Dolichogenidea lacteipennis	(Curtis, 1830)	Microgaster lacteipennis	Curtis, 1830	Apanteles lissonotus Tobias, 1964; Microgaster lacteipennis Curtis, 1829 [Nomen nudum]	Holotype male, MVMMA	Country of type locality: United Kingdom	not examined but subsequent treatment of the species checked	PAL	PAL- Czech Republic, Germany, Italy, Kazakhstan, Latvia, Mongolia, Poland, Russia (C, NW), Slovakia, United Kingdom	1830
Dolichogenidea laevigata	(Ratzeburg, 1848)	Microgaster laevigatus	Ratzeburg, 1848	Microgaster hoplites Ratzeburg, 1848; Apanteles calcaratus Ivanov, 1899	Holotype male, ZMHB	Country of type locality: Germany	not examined but subsequent treatment of the species checked	OTL, PAL	OTL- China (FJ); PAL- Armenia, Azerbaijan, Bulgaria, China (SN), Finland, France, Georgia, Germany, Hungary, Israel, Italy, Kazakhstan, Korea, Latvia, Lithuania, Moldova, Netherlands, Poland, Romania, Russia (ALT, MOS, PRI, ROS, SPE, VOR), Serbia, Slovakia, Spain, Sweden, Switzerland, Turkey, Ukraine, United Kingdom, Uzbekistan	1848
Dolichogenidea laevigatoides	(Nixon, 1972)	Apanteles laevigatoides	Nixon, 1972		Holotype female, NHMUK	Country of type locality: United Kingdom	examined	PAL	PAL- Czech Republic, Germany, Hungary, Poland, Russia (C, S), Switzerland, United Kingdom	1972
Dolichogenidea laevissima	(Ratzeburg, 1848)	Microgaster laevissimus	Ratzeburg, 1848	Apanteles levissimus Dalla Torre, 1898 [unjustified emendation]; Apanteles tersus Papp, 1973	Holotype male, depository unknown	Country of type locality: France	not examined but subsequent treatment of the species checked	PAL	PAL- Czech Republic, France, Germany, Hungary, Romania, Ukraine, United Kingdom	1848
Dolichogenidea lakhaensis	(Ray & Yousuf, 2009)	Apanteles lakhaensis	Ray & Yousuf, 2009		Holotype female, IFRI	Country of type locality: India	not examined but original description checked	OTL	OTL- India	2009
Dolichogenidea lampe	(Nixon, 1965)	Apanteles lampe	Nixon, 1965		Holotype female, USNM	Country of type locality: Philippines	examined	OTL	OTL- Philippines	1965
Dolichogenidea laspeyresiae	(Viereck, 1913)	Apanteles laspeyresiae	Viereck, 1913		Holotype female, USNM	Country of type locality: United States	examined	NEA	NEA- Canada (BC), United States (CA, ID, OR)	1913
Dolichogenidea laspeyresiella	(Papp, 1972)	Apanteles laspeyresiella	Papp, 1972		Holotype female, HNHM	Country of type locality: Hungary	not examined but paratype examined	PAL	PAL- Austria, Azerbaijan, Belarus, Bulgaria, China (NX), Hungary, Iran, Romania, Russia (PRI), Turkey	1972
Dolichogenidea laticauda	Chen & Song, 2004	Dolichogenidea laticauda	Chen & Song, 2004		Holotype female, FAFU	Country of type locality: China	not examined but original description checked	OTL	OTL- China (FJ)	2004
Dolichogenidea latistigma	(Papp, 1977)	Apanteles latistigma	Papp, 1977		Holotype female, HNHM	Country of type locality: Mongolia	not examined but original description checked	PAL	PAL- Mongolia	1977
Dolichogenidea latitergita	Liu & Chen, 2019	Dolichogenidea latitergita	Liu & Chen, 2019		Holotype female, ZJUH	Country of type locality: China	not examined but original description checked	OTL, PAL	OTL- China (ZJ); PAL- China (HL, JL, LN, SC, SD)	2019
Dolichogenidea lebene	(Nixon, 1967)	Apanteles lebene	Nixon, 1967		Holotype female, NHMUK	Country of type locality: India	examined	OTL	OTL- India	1967
Dolichogenidea lemariei	(Nixon, 1961)	Apanteles lemariei	Nixon, 1961		Holotype female, MMBC	Country of type locality: Czech Republic	not examined but original description checked	PAL	PAL- Czech Republic, Hungary, Poland, Russia (SPE), United Kingdom	1961
Dolichogenidea levifida	(Kotenko, 1992)	Apanteles levifidus	Kotenko, 1992		Holotype female, SIZK	Country of type locality: Russia	not examined but subsequent treatment of the species checked	PAL	PAL- Russia (ZAB)	1992
Dolichogenidea lincostulata	Liu & Chen, 2019	Dolichogenidea lincostulata	Liu & Chen, 2019		Holotype female, ZJUH	Country of type locality: China	not examined but original description checked	OTL	OTL- China (FJ)	2019
Dolichogenidea lineipes	(Wesmael, 1837)	Microgaster lineipes	Wesmael, 1837		Holotype female, RBINS	Country of type locality: Belgium	not examined but subsequent treatment of the species checked	PAL	PAL- Austria, Belgium, Bulgaria, Croatia, Czech Republic, Finland, France, Germany, Hungary, Israel, Italy, Latvia, Mongolia, Poland, Romania, Russia (SPE), Slovakia, Switzerland, United Kingdom	1837
Dolichogenidea lipsis	(Nixon, 1967)	Apanteles lipsis	Nixon, 1967		Holotype female, NHMUK	Country of type locality: Australia	examined	AUS	AUS- Australia (WA)	1967
Dolichogenidea lissos	(Nixon, 1967)	Apanteles lissos	Nixon, 1967		Holotype female, NHMUK	Country of type locality: China	examined	OTL	OTL- China (GD, HI, SC)	1967
Dolichogenidea lobesiae	Fagan-Jeffries & Austin, 2019	Dolichogenidea lobesiae	Fagan-Jeffries & Austin, 2019		Holotype female, QM	Country of type locality: Australia	not examined but original description checked	AUS	AUS- Australia (QLD)	2019
Dolichogenidea locastrae	(You & Tong, 1987)	Apanteles locastrae	You & Tong, 1987		Holotype female, HUNAU	Country of type locality: China	not examined but subsequent treatment of the species checked	OTL	OTL- China (HN, ZJ)	1987
Dolichogenidea longialba	Liu & Chen, 2019	Dolichogenidea longialba	Liu & Chen, 2019		Holotype female, ZJUH	Country of type locality: China	not examined but original description checked	PAL	PAL- China (XJ)	2019
Dolichogenidea longicalcar	(Thomson, 1895)	Microgaster longicalcar	Thomson, 1895		Lectotype female, MZLU	Country of type locality: Sweden	not examined but subsequent treatment of the species checked	PAL	PAL- Czech Republic, Finland, Hungary, Korea, Russia (KR, PRI), Sweden, Switzerland, United Kingdom	1895
Dolichogenidea longicauda	(Wesmael, 1837)	Microgaster longicauda	Wesmael, 1837	Apanteles longicaudis Marshall, 1885 [unjustified emendation]; Apanteles longicauderra Shenefelt, 1972	Holotype female, RBINS	Country of type locality: Belgium	not examined but subsequent treatment of the species checked	NEA, PAL	NEA- Canada (BC), United States (WA); PAL- Afghanistan, Armenia, Austria, Azerbaijan, Belarus, Belgium, Bulgaria, Estonia, Finland, France, Georgia, Germany, Hungary, Italy, Korea, Latvia, Lithuania, Moldova, Mongolia, Netherlands, Poland, Romania, Russia (BU, KDA, SPE), Serbia, Slovakia, Slovenia, Spain, Switzerland, Turkey, Turkmenistan, Ukraine, United Kingdom	1837
Dolichogenidea longimagna	Liu & Chen, 2019	Dolichogenidea longimagna	Liu & Chen, 2019		Holotype female, ZJUH	Country of type locality: China	not examined but original description checked	OTL	OTL- China (SC)	2019
Dolichogenidea longipalpis	(Reinhard, 1880)	Apanteles longipalpis	Reinhard, 1880	Apanteles tadzhicus Telenga, 1949	Type and depository unknown	Country of type locality: Germany	not examined but subsequent treatment of the species checked	OTL, PAL	OTL- China (JS); PAL- Armenia, Finland, Germany, Greece, Hungary, Poland, Romania, Russia (S, NC), Slovakia, Tajikistan, Turkey, Ukraine, United Kingdom	1880
Dolichogenidea longituba	Song & Chen, 2004	Dolichogenidea longituba	Song & Chen, 2004		Holotype female, FAFU	Country of type locality: China	not examined but original description checked	OTL	OTL- China (FJ)	2004
Dolichogenidea longivena	Liu & Chen, 2018	Dolichogenidea longivena	Liu & Chen, 2018		Holotype female, ZJUH	Country of type locality: China	not examined but original description checked	OTL	OTL- China (FJ, GD, GX, HI, SC, ZJ)	2018
Dolichogenidea lucidinervis	(Wilkinson, 1928)	Apanteles lucidinervis	Wilkinson, 1928	Urogaster albinervis Ashmead, 1905 [primary junior homonym of Urogaster albinervis Cameron, 1904]	Holotype male, USNM	Country of type locality: Philippines	examined	OTL	OTL- Philippines	1928
Dolichogenidea luctifica	(Papp, 1971)	Apanteles luctificus	Papp, 1971	Apanteles anfitrion Nixon, 1972	Holotype female, HNHM	Country of type locality: Mongolia	not examined but subsequent treatment of the species checked	PAL	PAL- Finland, Hungary, Mongolia, Russia (PRI, SPE), Yugoslavia	1971
Dolichogenidea lumba	Rousse & Gupta, 2013	Dolichogenidea lumba	Rousse & Gupta, 2013		Holotype female, MNHN	Country of type locality: Réunion	not examined but original description checked	AFR	AFR- Réunion	2013
Dolichogenidea lunata	Liu & Chen, 2019	Dolichogenidea lunata	Liu & Chen, 2019		Holotype female, ZJUH	Country of type locality: China	not examined but original description checked	OTL	OTL- China (YN)	2019
Dolichogenidea maetoi	Fernández-Triana & Shimizu, 2018	Dolichogenidea maetoi	Fernández-Triana & Shimizu, 2018		Holotype female, NIAES	Country of type locality: Japan	examined	PAL	PAL- Japan	2018
Dolichogenidea malacosomae	(Pandey, Ahmad, Haider & Shujauddin, 2004)	Apanteles malacosomae	Pandey, Ahmad, Haider & Shujauddin, 2004		Holotype female, AMUZ	Country of type locality: India	not examined but original description checked	OTL	OTL- India	2004
Dolichogenidea marica	(Nixon, 1972)	Apanteles marica	Nixon, 1972		Holotype female, NHMUK	Country of type locality: United Kingdom	examined	PAL	PAL- Hungary, Switzerland, United Kingdom	1972
Dolichogenidea maro	(Nixon, 1967)	Apanteles maro	Nixon, 1967		Holotype female, NHMUK	Country of type locality: India	examined	OTL	OTL- India	1967
Dolichogenidea marokkana	(Fahringer, 1936)	Apanteles marokkanus	Fahringer, 1936		Type and depository unknown	Country of type locality: Morocco	not examined but subsequent treatment of the species checked	PAL	PAL- Morocco	1936
Dolichogenidea masoni	Pandey, Ahmad, Haider & Shujauddin, 2005	Dolichogenidea masoni	Pandey, Ahmad, Haider & Shujauddin, 2005		Holotype female, AMUZ	Country of type locality: India	not examined but original description checked	OTL	OTL- India	2005
Dolichogenidea medicava	Liu & Chen, 2019	Dolichogenidea medicava	Liu & Chen, 2019		Holotype female, ZJUH	Country of type locality: China	not examined but original description checked	OTL	OTL- China (FJ)	2019
Dolichogenidea mediocaudata	Fagan-Jeffries & Austin, 2018	Dolichogenidea mediocaudata	Fagan-Jeffries & Austin, 2018		Holotype female, ANIC	Country of type locality: Australia	not examined but original description checked	AUS	AUS- Australia (NSW)	2018
Dolichogenidea melaniamunozae	Fernandez-Triana & Boudreault, 2019	Dolichogenidea melaniamunozae	Fernandez-Triana & Boudreault, 2019		Holotype female, CNC	Country of type locality: Costa Rica	examined	NEO	NEO- Costa Rica	2019
Dolichogenidea melanopus	(Viereck, 1917)	Apanteles melanopus	Viereck, 1917		Holotype female, USNM	Country of type locality: United States	examined	NEA	NEA- Canada (AB, BC, MB, NL, PE, QC, SK, YT), United States (AK, CT)	1917
Dolichogenidea mendosae	(Wilkinson, 1929)	Apanteles mendosae	Wilkinson, 1929		Holotype female, NHMUK	Country of type locality: Malaysia	examined	OTL	OTL- Malaysia	1929
Dolichogenidea mesocanalis	Liu & Chen, 2018	Dolichogenidea mesocanalis	Liu & Chen, 2018		Holotype female, ZJUH	Country of type locality: China	not examined but original description checked	OTL	OTL- China (YN)	2018
Dolichogenidea metesae	(Nixon, 1967)	Apanteles metesae	Nixon, 1967		Holotype female, NHMUK	Country of type locality: Malaysia	examined	OTL	OTL- China (GX, HI, ZJ), Malaysia, Vietnam; PAL- China (SH)	1967
Dolichogenidea miantonomoi	(Viereck, 1917)	Apanteles miantonomoi	Viereck, 1917	Apanteles pequodorum Viereck, 1917	Holotype female, USNM	Country of type locality: United States	examined	NEA	NEA- United States (CT, MI)	1917
Dolichogenidea midas	(Nixon, 1972)	Apanteles midas	Nixon, 1972		Holotype female, MZH	Country of type locality: Finland	not examined but original description checked	PAL	PAL- Finland, Hungary, Mongolia, Russia (BA, PRI)	1972
Dolichogenidea mimi	(Papp, 1974)	Apanteles mimi	Papp, 1974		Holotype female, HNHM	Country of type locality: Hungary	not examined but original description checked	PAL	PAL- Hungary, Moldova, Ukraine	1974
Dolichogenidea minuscula	Liu & Chen, 2019	Dolichogenidea minuscula	Liu & Chen, 2019		Holotype female, ZJUH	Country of type locality: China	not examined but original description checked	OTL	OTL- China (FJ, ZJ)	2019
Dolichogenidea mira	(Papp, 1977)	Apanteles mirus	Papp, 1977		Holotype female, HNHM	Country of type locality: Hungary	not examined but original description checked	PAL	PAL- Hungary	1977
Dolichogenidea miris	(Nixon, 1967)	Apanteles miris	Nixon, 1967		Holotype female, NHMUK	Country of type locality: Australia	examined	AUS	AUS- Australia (ACT)	1967
Dolichogenidea molestae	(Muesebeck, 1933)	Apanteles molestae	Muesebeck, 1933		Holotype female, USNM	Country of type locality: Japan	examined	OTL, PAL	OTL- China (TW), Ryukyu Islands; PAL- Japan, Korea	1933
Dolichogenidea monticola	(Ashmead, 1890)	Apanteles monticola	Ashmead, 1890		Holotype male, USNM	Country of type locality: United States	examined	NEA	NEA- United States (CO, CT, ID, NM)	1890
Dolichogenidea multicolor	Liu & Chen, 2019	Dolichogenidea multicolor	Liu & Chen, 2019		Holotype female, ZJUH	Country of type locality: China	not examined but original description checked	OTL	OTL- China (GD)	2019
Dolichogenidea murinanae	(Capek & Zwölfer, 1957)	Apanteles murinanae	Capek & Zwölfer, 1957	? Apanteles dioryctriae Wilkinson, 1938; ? Apanteles magnus Telenga, 1955	Holotype female, MMBC	Country of type locality: Slovakia	not examined but subsequent treatment of the species checked	PAL	PAL- Austria, Czech Republic, Finland, France, Germany, Italy, Lithuania, Mongolia, Morocco, Poland, Romania, Russia (SA), Slovakia, Switzerland, Turkey, United Kingdom	1957
Dolichogenidea mycale	(Nixon, 1972)	Apanteles mycale	Nixon, 1972		Holotype female, NHMUK	Country of type locality: Sweden	examined	OTL, PAL	OTL- China (GZ, SC); PAL- Bulgaria, China (JL, LN), Czech Republic, Finland, Hungary, Poland, Slovakia, Sweden, Tunisia, Turkey	1972
Dolichogenidea myron	(Nixon, 1973)	Apanteles myron	Nixon, 1973		Holotype female, NHMUK	Country of type locality: United Kingdom	examined	PAL	PAL- Austria, Finland, Germany, Greece, Switzerland, Turkey, United Kingdom	1973
Dolichogenidea nigra	(Muesebeck, 1921)	Apanteles niger	Muesebeck, 1921		Holotype female, USNM	Country of type locality: United States	examined	NEA	NEA- United States (DC, ID, KS, MI, MN, NY, SD, VA)	1921
Dolichogenidea nixosiris	(Papp, 1976)	Apanteles nixosiris	Papp, 1976	Apanteles osiris Nixon 1972 [primary junior homonym of Apanteles osiris de Saeger, 1944]	Holotype female, MZH	Country of type locality: Russia	not examined but original description checked	PAL	PAL- China (HE, HL, NM, XJ), Finland, Hungary, Mongolia, Russia (ZAB, KR, NVS, PRI), Turkmenistan	1976
Dolichogenidea novoguineensis	(Szépligeti, 1905)	Apanteles novo-guineensis	Szépligeti, 1905		Lectotype female, HNHM	Country of type locality: Papua New Guinea	not examined but subsequent treatment of the species checked	AUS	AUS- Papua New Guinea	1905
Dolichogenidea numenes	(Nixon, 1967)	Apanteles numenes	Nixon, 1967		Holotype female, NHMUK	Country of type locality: Indonesia	examined	OTL	OTL- China (HI), Indonesia, Vietnam	1967
Dolichogenidea oblicarina	Chen & Song, 2004	Dolichogenidea oblicarina	Chen & Song, 2004		Holotype female, FAFU	Country of type locality: China	not examined but original description checked	PAL	PAL- China (JL)	2004
Dolichogenidea obscurugosa	Liu & Chen, 2018	Dolichogenidea obscurugosus	Liu & Chen, 2018		Holotype female, ZJUH	Country of type locality: China	not examined but original description checked	OTL, PAL	OTL- China (ZJ); PAL- China (NM)	2018
Dolichogenidea obsoleta	Liu & Chen, 2019	Dolichogenidea obsoleta	Liu & Chen, 2019		Holotype female, ZJUH	Country of type locality: China	not examined but original description checked	OTL	OTL- China (ZJ)	2019
Dolichogenidea obstans	(Papp, 1971)	Apanteles obstans	Papp, 1971		Holotype female, HNHM	Country of type locality: Mongolia	not examined but subsequent treatment of the species checked	PAL	PAL- Kazakhstan, Mongolia, Slovakia	1971
Dolichogenidea oehlkei	(Papp, 1982)	Apanteles oehlkei	Papp, 1982		Holotype female, depository unknown	Country of type locality: Germany	not examined but subsequent treatment of the species checked	PAL	PAL- Germany	1982
Dolichogenidea oidaematophori	(Muesebeck, 1929)	Apanteles oidaematophori	Muesebeck, 1929	Apanteles oidematophori Muesebeck, 1929 [incorrect original spelling]	Holotype female, USNM	Country of type locality: United States	examined	NEA	NEA- United States (ID, WI)	1929
Dolichogenidea olivierellae	(Wilkinson, 1936)	Apanteles olivierellae	Wilkinson, 1936		Holotype female, NHMUK	Country of type locality: Algeria	examined	PAL	PAL- Algeria, Morocco, Israel	1936
Dolichogenidea ononidis	(Marshall, 1889)	Apanteles ononidis	Marshall, 1889		Lectotype female, NHMUK	Country of type locality: United Kingdom	examined	PAL	PAL- Germany, United Kingdom	1889
Dolichogenidea opacifinis	Liu & Chen, 2019	Dolichogenidea opacifinis	Liu & Chen, 2019		Holotype female, ZJUH	Country of type locality: China	not examined but original description checked	OTL	OTL- China (HB, ZJ)	2019
Dolichogenidea ovata	Liu & Chen, 2019	Dolichogenidea ovata	Liu & Chen, 2019		Holotype female, ZJUH	Country of type locality: China	not examined but original description checked	OTL	OTL- China (FJ)	2019
Dolichogenidea pallidalata	(Tobias, 1964)	Apanteles pallidalatus	Tobias, 1964		Holotype female, ZIN	Country of type locality: Kazakhstan	not examined but subsequent treatment of the species checked	PAL	PAL- Kazakhstan, Russia (S), Ukraine	1964
Dolichogenidea palpator	(Tobias, 1960)	Apanteles palpator	Tobias, 1960		Holotype female, ZIN	Country of type locality: Tajikistan	not examined but subsequent treatment of the species checked	PAL	PAL- Tajikistan	1960
Dolichogenidea paracostulae	Liu & Chen, 2018	Dolichogenidea paracostulae	Liu & Chen, 2018		Holotype female, ZJUH	Country of type locality: China	not examined but original description checked	OTL	OTL- China (ZJ)	2018
Dolichogenidea paralechiae	(Muesebeck, 1932)	Apanteles paralechiae	Muesebeck, 1932		Holotype female, USNM	Country of type locality: United States	examined	NEA	NEA- Canada (NB, ON, QC), United States (CA, MA, MI, NH, NY, OH, PA, TN, WI)	1932
Dolichogenidea parallelis	(Ashmead, 1900)	Protapanteles parallelis	Ashmead, 1900		Holotype female, NHMUK	Country of type locality: Saint Vincent	examined	NEO	NEO- Saint Vincent	1900
Dolichogenidea parallodorsum	Liu & Chen, 2019	Dolichogenidea parallodorsum	Liu & Chen, 2019		Holotype female, ZJUH	Country of type locality: China	not examined but original description checked	OTL	OTL- China (FJ, GD, ZJ)	2019
Dolichogenidea parametacarp	Liu & Chen, 2018	Dolichogenidea parametacarp	Liu & Chen, 2018		Holotype female, ZJUH	Country of type locality: China	not examined but original description checked	OTL, PAL	OTL- China (FJ, GD, HI, HN, YN, ZJ); PAL- China (HL, JL, LN)	2018
Dolichogenidea paranthrenea	(You & Dang, 1987)	Apanteles paranthreneus	You & Dang, 1987		Holotype female, HUNAU	Country of type locality: China	not examined but subsequent treatment of the species checked	OTL, PAL	OTL- China (FJ), PAL- China (SN)	1987
Dolichogenidea parasae	(Rohwer, 1922)	Apanteles parasae	Rohwer, 1922	Urogaster philippinensis Ashmead, 1904 [primary junior homonym of Apanteles philippinensis Ashmead, 1904]	Holotype female, USNM	Country of type locality: Indonesia	examined	OTL	OTL- China (GD, HI, HN, JX, TW, ZJ), India, Indonesia, Malaysia, Philippines, Sri Lanka, Thailand	1922
Dolichogenidea partergita	Liu & Chen, 2018	Dolichogenidea partergita	Liu & Chen, 2018		Holotype female, ZJUH	Country of type locality: China	not examined but original description checked	OTL, PAL	OTL- China (GD, GZ, HI, TW, YN, ZJ); PAL- China (JL, LN, SD)	2018
Dolichogenidea pelopea	(Nixon, 1973)	Apanteles pelopea	Nixon, 1973		Holotype female, NHMUK	Country of type locality: Italy	examined	PAL	PAL- China (NM), Italy, Mongolia	1973
Dolichogenidea pelops	(de Saeger, 1944)	Apanteles pelops	de Saeger, 1944	Apanteles pelops bambeyduplus Shenefelt, 1972 [new name for Apanteles pelops bambeyi Risbec, 1951, an homonym of Apanteles bambeyi Risbec, 1951]	Holotype female, RMCA	Country of type locality: Democratic Republic of Congo	not examined but original description checked	AFR	AFR- Democratic Republic of Congo, Rwanda, Senegal	1944
Dolichogenidea pentgona	Liu & Chen, 2019	Dolichogenidea pentgona	Liu & Chen, 2019		Holotype female, ZJUH	Country of type locality: China	not examined but original description checked	OTL	OTL- China (HI)	2019
Dolichogenidea petrovae	(Walley, 1937)	Apanteles petrovae	Walley, 1937	? Apanteles dioryctriae Wilkinson, 1938; ? Apanteles magnus Telenga, 1955	Holotype female, CNC	Country of type locality: Canada	examined	NEA	NEA- Canada (AB, BC, MB, NB, NL, ON, QC, SK), United States (CA, CO, MI, MN, SC, WI)	1937
Dolichogenidea phaenna	(Nixon, 1965)	Apanteles phaenna	Nixon, 1965		Holotype female, AEIC	Country of type locality: Philippines	not examined but paratype examined	OTL	OTL- Philippines	1965
Dolichogenidea phaloniae	(Wilkinson, 1940)	Apanteles phaloniae	Wilkinson, 1940		Holotype female, NHMUK	Country of type locality: United Kingdom	examined	PAL	PAL- Azerbaijan, Finland, Georgia, Germany, Hungary, Ireland, Israel, Italy, Lithuania, Madeira Islands, Moldova, Poland, Romania, Russia (KDA, MOS), Slovakia, United Kingdom	1940
Dolichogenidea phaola	(Nixon, 1972)	Apanteles phaola	Nixon, 1972		Holotype female, NHMUK	Country of type locality: United Kingdom	examined	OTL, PAL	OTL- China (FJ, HB); PAL- Hungary, Russia (PR), Sweden, United Kingdom	1972
Dolichogenidea phthorimaeae	(Muesebeck, 1921)	Apanteles phthorimaeae	Muesebeck, 1921		Holotype female, USNM	Country of type locality: United States	not examined but subsequent treatment of the species checked	NEA, NEO	NEA- Canada (ON), United States (FL, LA); NEO- Honduras	1921
Dolichogenidea piliventris	(Tobias, 1966)	Apanteles piliventris	Tobias, 1966		Holotype female, ZIN	Country of type locality: Turkmenistan	not examined but subsequent treatment of the species checked	PAL	PAL- Turkmenistan	1966
Dolichogenidea pisenor	(Nixon, 1965)	Apanteles pisenor	Nixon, 1965		Holotype female, NHMUK	Country of type locality: Vanuatu	examined	AUS, OTL	AUS- Vanuatu; OTL- Vietnam	1965
Dolichogenidea platyedrae	(Wilkinson, 1928)	Apanteles platyedrae	Wilkinson, 1928		Holotype female, NHMUK	Country of type locality: Fiji	examined	AUS, OTL	AUS- Fiji; OTL- Vietnam	1928
Dolichogenidea polaszeki	Walker, 1994	Dolichogenidea polaszeki	Walker, 1994		Holotype female, NHMUK	Country of type locality: Nigeria	examined	AFR	AFR- Benin, Cameroon, Ethiopia, Ghana, Kenya, Malawi, Mozambique, Nigeria, Tanzania, Uganda, Zambia	1994
Dolichogenidea poliobrevis	Liu & Chen, 2018	Dolichogenidea poliobrevis	Liu & Chen, 2018		Holotype female, ZJUH	Country of type locality: China	not examined but original description checked	OTL, PAL	OTL- China (FJ, ZJ); PAL- China (HL, LN, XJ, XZ)	2018
Dolichogenidea politiventris	(Muesebeck, 1958)	Apanteles politiventris	Muesebeck, 1958		Holotype female, USNM	Country of type locality: Puerto Rico	examined	NEO	NEO- Puerto Rico	1958
Dolichogenidea polystinelliphagous	Liu & Chen, 2018	Dolichogenidea polystinelliphagous	Liu & Chen, 2018		Holotype female, ZJUH	Country of type locality: China	not examined but original description checked	PAL	PAL- China (JL, LN, SN, SX)	2018
Dolichogenidea praetor	(Marshall, 1885)	Apanteles praetor	Marshall, 1885		Lectotype male, NHMUK	Country of type locality: United Kingdom	examined	PAL	PAL- Armenia, Finland, France, Hungary, Mongolia, Romania, Russia (YAR), Slovakia, Sweden, Switzerland, United Kingdom	1885
Dolichogenidea praetoria	(Tobias, 1976)	Apanteles praetorius	Tobias, 1976		Holotype female, ZIN	Country of type locality: Russia	not examined but subsequent treatment of the species checked	PAL	PAL- Russia (KDA)
Dolichogenidea princeps	(Wilkinson, 1941)	Apanteles princeps	Wilkinson, 1941		Holotype female, NHMUK	Country of type locality: United Kingdom	examined	PAL	PAL- Azerbaijan, Hungary, Italy, Korea, Mongolia, Malta, Romania, Russia (PRI), Serbia, Slovakia, Spain, Tunisia, Turkey, Ukraine, United Kingdom	1941
Dolichogenidea prisca	(Nixon, 1967)	Apanteles priscus	Nixon, 1967	Dolichogenidea acutituba Song, Chen & Yang, 2006	Holotype female, NHMUK	Country of type locality: India	examined	OTL	OTL- China (FJ, GD, GX, GZ, HN, SC, YN, ZJ), India, Malaysia, Sri Lanka, Vietnam; PAL- China (HA, SH)	1967
Dolichogenidea probata	(Papp, 1973)	Apanteles probatus	Papp, 1973		Holotype female, HNHM	Country of type locality: Hungary	not examined but original description checked	PAL	PAL- Hungary	1973
Dolichogenidea prodeniae	(Viereck, 1912)	Apanteles prodeniae	Viereck, 1912		Holotype male, USNM	Country of type locality: India	examined	OTL	OTL- China (GX), India, Thailand, Vietnam	1912
Dolichogenidea propinqua	(Papp, 1975)	Apanteles propinquus	Papp, 1975		Holotype female, HNHM	Country of type locality: Hungary	not examined but original description checked	PAL	PAL- Greece, Hungary, Madeira Islands, Netherlands, Poland, Switzerland	1975
Dolichogenidea pterophori	(Muesebeck, 1926)	Apanteles pterophori	Muesebeck, 1926		Holotype female, USNM	Country of type locality: United States	examined	NEA	NEA- United States (MA)	1926
Dolichogenidea pulchra	(Telenga, 1955)	Apanteles pulcher	Telenga, 1955		Type unknown, ZIN	Country of type locality: Kazakhstan	not examined but subsequent treatment of the species checked	PAL	PAL- Kazakhstan	1955
Dolichogenidea punctiger	(Wesmael, 1837)	Microgaster punctiger	Wesmael, 1837	Apanteles itea Nixon, 1972	Holotype female, RBINS	Country of type locality: Belgium	not examined but authoritatively identified specimens examined	PAL	PAL- Belgium, Croatia, Czech Republic, Denmark, France, Germany, Hungary, Ireland, Italy, Netherlands, Poland, Russia (BEL, RYA), Slovakia, Sweden, Switzerland, Ukraine, United Kingdom	1837
Dolichogenidea punctipila	Liu & Chen, 2019	Dolichogenidea punctipila	Liu & Chen, 2019		Holotype female, ZJUH	Country of type locality: China	not examined but original description checked	OTL	OTL- China (FJ, GD, GZ, ZJ)	2019
Dolichogenidea purdus	(Papp, 1977)	Apanteles purdus	Papp, 1977		Holotype female, HNHM	Country of type locality: Hungary	not examined but subsequent treatment of the species checked	OTL, PAL	OTL- China (HB); PAL- China (JL, SN), Hungary, Turkey	1977
Dolichogenidea rectivena	Liu & Chen, 2019	Dolichogenidea rectivena	Liu & Chen, 2019		Holotype female, ZJUH	Country of type locality: China	not examined but original description checked	OTL	OTL- China (ZJ)	2019
Dolichogenidea reicharti	(Papp, 1974)	Apanteles reicharti	Papp, 1974		Holotype female, HNHM	Country of type locality: Hungary	not examined but original description checked	PAL	PAL- Hungary	1974
Dolichogenidea renata	(Kotenko, 1986)	Apanteles renatus	Kotenko, 1986		Holotype female, SIZK	Country of type locality: Tajikistan	not examined but original description checked	PAL	PAL- Mongolia, Tajikistan	1986
Dolichogenidea renaulti	(Mason, 1974)	Apanteles renaulti	Mason, 1974		Holotype female, CNC	Country of type locality: Canada	examined	NEA	NEA- Canada (NB, NS, ON, QC)	1974
Dolichogenidea roepkei	(Shenefelt, 1972)	Apanteles roepkei	Shenefelt, 1972	Apanteles thoseae Roepke, 1935 [homonym of Apanteles thoseae Wilkinson, 1934]	Syntypes female and male, depository unknown	Country of type locality: Indonesia	not examined but subsequent treatment of the species checked	OTL	OTL- Indonesia	1972
Dolichogenidea rogerblancoi	Fernandez-Triana & Boudreault, 2019	Dolichogenidea rogerblancoi	Fernandez-Triana & Boudreault, 2019		Holotype female, CNC	Country of type locality: Costa Rica	examined	NEO	NEO- Costa Rica	2019
Dolichogenidea rufescentis	Chen & Song, 2004	Dolichogenidea rufescentis	Chen & Song, 2004		Holotype female, FAFU	Country of type locality: China	not examined but original description checked	PAL	PAL- China (JL)	2004
Dolichogenidea sagus	(Kotenko, 1986)	Apanteles sagus	Kotenko, 1986		Holotype female, ZIN	Country of type locality: Turkmenistan	not examined but original description checked	PAL	PAL- Turkmenistan	1986
Dolichogenidea sandwico	Liu & Chen, 2018	Dolichogenidea sandwico	Liu & Chen, 2018		Holotype female, ZJUH	Country of type locality: China	not examined but original description checked	OTL, PAL	OTL- China (FJ, GD, HN, SC, ZJ); PAL- China (NX)	2018
Dolichogenidea scabipuncta	Chen & Song, 2004	Dolichogenidea scabipuncta	Chen & Song, 2004		Holotype female, FAFU	Country of type locality: China	not examined but original description checked	OTL, PAL	OTL- China (FJ, JX, TW); PAL- China (JL)	2004
Dolichogenidea scabra	(Tobias, 1977)	Apanteles scaber	Tobias, 1977		Holotype female, ZIN	Country of type locality: Russia	not examined but subsequent treatment of the species checked	PAL	PAL- Russia (PRI)	1977
Dolichogenidea seriphia	(Nixon, 1972)	Apanteles seriphia	Nixon, 1972		Holotype female, ZSM	Country of type locality: Italy	not examined but original description checked	PAL	PAL- Greece, Hungary, Iran, Italy, Montenegro, Poland, Russia (S), Slovakia, Spain, Tunisia, Turkey	1972
Dolichogenidea sicaria	(Marshall, 1885)	Apanteles sicarius	Marshall, 1885	Apanteles chrysostictus Marshall, 1889; Apanteles crudelis Papp, 1971	Lectotype female, NHMUK	Country of type locality: United Kingdom	examined	AUS, NEA, OTL, PAL	AUS- New Zealand; NEA- Canada (NU), Greenland; OTL- China (SC, ZJ); PAL- Azerbaijan, Belarus, China (HE, LN, NM, SN, XJ, XZ, ZJ), Czech Republic, Estonia, Finland, France, Georgia, Germany, Greece, Hungary, Iran, Kazakhstan, Kyrgyzstan, Macedonia, Moldova, Mongolia, Montenegro, Morocco, Netherlands, Poland, Romania, Russia (AMU, ZAB, KAM, KHA, MOS, OMS, PRI, YAR), Serbia, Slovakia, Spain, Switzer…	1885
Dolichogenidea simulata	(Papp, 1974)	Apanteles simulatus	Papp, 1974		Holotype female, HNHM	Country of type locality: Korea	not examined but original description checked	PAL	PAL- Korea, Russia (PRI)	1974
Dolichogenidea singularis	Yang & You, 2002	Dolichogenidea singularis	Yang & You, 2002		Holotype female, CFRB	Country of type locality: China	not examined but original description checked	AUS, NEA, OTL, PAL	OTL- China (ZJ); PAL- China (HE, SD, SN, TJ)	2002
Dolichogenidea sisenna	(Nixon, 1972)	Apanteles sisenna	Nixon, 1972		Holotype female, NHMUK	Country of type locality: United Kingdom	examined	PAL	PAL- United Kingdom	1972
Dolichogenidea soikai	(Nixon, 1972)	Apanteles soikai	Nixon, 1972		Holotype female, NHMUK	Country of type locality: Italy	examined	PAL	PAL- Bulgaria, Greece, Hungary, Italy, Russia (S), Switzerland, Tunisia, Turkey, United Kingdom	1972
Dolichogenidea solenobiae	(Walley, 1935)	Apanteles solenobiae	Walley, 1935		Holotype female, CNC	Country of type locality: Canada	examined	NEA	NEA- Canada (ON, QC), United States (PA)	1935
Dolichogenidea sonani	(Watanabe, 1932)	Apanteles sonani	Watanabe, 1932		Holotype female, EIHU	Country of type locality: China	not examined but subsequent treatment of the species checked	OTL	OTL- China (GD, GX, GZ, SC, TW, ZJ)	1932
Dolichogenidea sophiae	(Papp, 1972)	Apanteles sophiae	Papp, 1972		Holotype female, HNHM	Country of type locality: Hungary	not examined but subsequent treatment of the species checked	OTL, PAL	OTL- China (ZJ); PAL- Armenia, Georgia, Hungary, Moldova, Russia (ZAB), Slovakia, Turkey, Ukraine	1972
Dolichogenidea spanis	Chen & Song, 2004	Dolichogenidea spanis	Chen & Song, 2004		Holotype female, FAFU	Country of type locality: China	not examined but original description checked	OTL	OTL- China (FJ, HB)	2004
Dolichogenidea spinulicula	Liu & Chen, 2018	Dolichogenidea spinulicula	Liu & Chen, 2018		Holotype female, ZJUH	Country of type locality: China	not examined but original description checked	OTL, PAL	OTL- China (GZ, ZJ); PAL- China (LN, NX)	2018
Dolichogenidea stantoni	(Ashmead, 1904)	Urogaster stantoni	Ashmead, 1904	Apanteles fistulae Wilkinson, 1928	Holotype female, USNM	Country of type locality: Philippines	not examined but authoritatively identified specimens examined	AUS, OTL	AUS- Fiji, Papua New Guinea; OTL- China (FJ, GD, GX, GZ, TW, ZJ), India, Malaysia, Philippines, Vietnam	1904
Dolichogenidea statius	(Nixon, 1965)	Apanteles statius	Nixon, 1965		Holotype female, USNM	Country of type locality: Philippines	examined	OTL	OTL- Philippines	1965
Dolichogenidea stenosis	Song & Chen, 2004	Dolichogenidea stenosis	Song & Chen, 2004		Holotype female, FAFU	Country of type locality: China	not examined but original description checked	OTL	OTL- China (FJ)	2004
Dolichogenidea stenotelas	(Nixon, 1965)	Apanteles stenotelas	Nixon, 1965		Holotype female, NHMUK	Country of type locality: Vanuatu	examined	AUS, OTL	AUS- Vanuatu, OTL- Vietnam	1965
Dolichogenidea stictoscutella	Liu & Chen, 2018	Dolichogenidea stictoscutella	Liu & Chen, 2018		Holotype female, ZJUH	Country of type locality: China	not examined but original description checked	OTL	OTL- China (GD, ZJ)	2018
Dolichogenidea striata	(van Achterberg & Ng, 2009)	Apanteles striatus	van Achterberg & Ng, 2009		Holotype female, UKM	Country of type locality: Malaysia	not examined but original description checked	OTL	OTL- Malaysia	2009
Dolichogenidea subemarginata	(Abdinbekova, 1969)	Apanteles subemarginatus	Abdinbekova, 1969		Holotype female, ZIN	Country of type locality: Azerbaijan	not examined but subsequent treatment of the species checked	PAL	PAL- Armenia, Azerbaijan, Hungary, Turkey	1969
Dolichogenidea subgentilis	(Tobias & Long, 1990)	Apanteles subgentilis	Tobias & Long, 1990		Holotype female, ZIN	Country of type locality: Vietnam	not examined but original description checked	OTL	OTL- Vietnam	1990
Dolichogenidea sublabene	(Tobias & Long, 1990)	Apanteles sublabene	Tobias & Long, 1990		Holotype female, ZIN	Country of type locality: Vietnam	not examined but original description checked	OTL	OTL- Vietnam	1990
Dolichogenidea sugae	(Watanabe, 1932)	Apanteles sugae	Watanabe, 1932		Holotype female, EIHU	Country of type locality: Japan	examined	PAL	PAL- Japan, Korea	1932
Dolichogenidea syngramma	Ahmad & Pandey, 2019	Dolichogenidea syngramma	Ahmad & Pandey, 2019		Holotype female, AMUZ	Country of type locality: India	not examined but original description checked	OTL	OTL- India	2019
Dolichogenidea szalayi	(Papp, 1977)	Apanteles szalayi	Papp, 1977		Holotype female, HNHM	Country of type locality: Hungary	not examined but original description checked	PAL	PAL- Hungary	1977
Dolichogenidea szelenyii	(Papp, 1972)	Apanteles szelenyii	Papp, 1972		Holotype female, HNHM	Country of type locality: Hungary	not examined but original description checked	PAL	PAL- Hungary	1972
Dolichogenidea taiwanensis	(Sonan, 1942)	Apanteles taiwanensis	Sonan, 1942		Syntypes female and male, TARI	Country of type locality: China	not examined but subsequent treatment of the species checked	OTL	OTL- China (HI, TW)	1942
Dolichogenidea tasmanica	(Cameron, 1912)	Apanteles tasmanica	Cameron, 1912		Syntypes female and male, NHMUK	Country of type locality: Australia	examined	AUS	AUS- Australia (ACT, QLD, SA, TAS, VIC), New Zealand	1912
Dolichogenidea testacea	Liu & Chen, 2018	Dolichogenidea testacea	Liu & Chen, 2018		Holotype female, ZJUH	Country of type locality: China	not examined but original description checked	OTL	OTL- China (ZJ)	2018
Dolichogenidea thujae	(Muesebeck, 1935)	Apanteles thujae	Muesebeck, 1935		Holotype female, USNM	Country of type locality: United States	examined	NEA	NEA- Canada (ON, QC)	1935
Dolichogenidea tischeriae	Viereck (1912)	Dolichogenidea tischeriae	Viereck 1912		Holotype female, USNM	Country of type locality: United States	examined	NEA	NEA- Canada (QC), United States (CA, CT, DE, DC, KS, MO, NY, OH, WI)	1912
Dolichogenidea tobiasi	(Balevski, 1980)	Apanteles tobiasi	Balevski, 1980		Holotype female, ZIN	Country of type locality: Bulgaria	examined	PAL	PAL- Bulgaria, Russia (S), Ukraine	1980
Dolichogenidea trachalus	(Nixon, 1965)	Apanteles trachalus	Nixon, 1965	Apanteles sevocatus Papp, 1975	Holotype female, NHMUK	Country of type locality: United Kingdom	examined	PAL	PAL- Hungary, Ireland, Syria, United Kingdom	1965
Dolichogenidea transcarinata	Liu & Chen, 2019	Dolichogenidea transcarinata	Liu & Chen, 2019		Holotype female, ZJUH	Country of type locality: China	not examined but original description checked	OTL	OTL- China (ZJ)	2019
Dolichogenidea tuliemensis	(Tobias & Long, 1990)	Apanteles tuliemensis	Tobias & Long, 1990		Holotype female, ZIN	Country of type locality: Vietnam	not examined but original description checked	OTL	OTL- Vietnam	1990
Dolichogenidea turcmenica	(Tobias, 1967)	Apanteles turcmenicus	Tobias, 1967		Holotype female, ZIN	Country of type locality: Turkmenistan	not examined but subsequent treatment of the species checked	PAL	PAL- Mongolia, Turkmenistan, Uzbekistan	1967
Dolichogenidea turionellae	(Nixon, 1971)	Apanteles turionellae	Nixon, 1971		Holotype female, NHMUK	Country of type locality: Austria	examined	PAL	PAL- Austria, Ukraine	1971
Dolichogenidea turkmenus	(Telenga, 1955)	Apanteles turkmenus	Telenga, 1955		Syntypes female and male, ZIN	Country of type locality: Turkmenistan	not examined but subsequent treatment of the species checked	PAL	PAL- Armenia, China (XJ), Jordan, Kazakhstan, Turkey, Turkmenistan, Uzbekistan	1955
Dolichogenidea ultima	(Kotenko, 1986)	Apanteles ultimus	Kotenko, 1986		Holotype female, SIZK	Country of type locality: Ukraine	not examined but original description checked	PAL	PAL- China (JL), Russia (S), Ukraine	1986
Dolichogenidea ultor	(Reinhard, 1880)	Apanteles ultor	Reinhard, 1880	Microgaster lactipennis Ratzeburg, 1852 [primary homonym of Microgaster lacteipennis Curtis, 1830]	Lectotype female, depository unknown	Country of type locality: Germany	not examined but subsequent treatment of the species checked	PAL	PAL- Azerbaijan, Czech Republic, Georgia, Germany, Hungary, Italy, Poland, Romania, Russia (IN, DA, KDA, STA), Serbia, Slovakia, Slovenia, Switzerland, Ukraine, United Kingdom	1880
Dolichogenidea unicarina	Liu & Chen, 2018	Dolichogenidea unicarina	Liu & Chen, 2018		Holotype female, ZJUH	Country of type locality: China	not examined but original description checked	OTL, PAL	OTL- China (GZ, ZJ); PAL- China (NX, SN, SD)	2018
Dolichogenidea upoluensis	(Fullaway, 1941)	Apanteles upoluensis	Fullaway, 1941		Holotype male, BPBM	Country of type locality: Western Samoa	not examined but subsequent treatment of the species checked	AUS	AUS- Western Samoa	1941
Dolichogenidea uru	Rousse & Gupta, 2013	Dolichogenidea uru	Rousse & Gupta, 2013		Holotype female, MNHN	Country of type locality: Réunion	not examined but original description checked	AFR	AFR- Réunion	2013
Dolichogenidea vadosulcus	Liu & Chen, 2019	Dolichogenidea vadosulcus	Liu & Chen, 2019		Holotype female, ZJUH	Country of type locality: China	not examined but original description checked	OTL	OTL- China (FJ, GD, GX, HI, ZJ)	2019
Dolichogenidea varifemur	(Abdinbekova, 1969)	Apanteles varifemur	Abdinbekova, 1969		Holotype female, ZIN	Country of type locality: Azerbaijan	not examined but subsequent treatment of the species checked	PAL	PAL- Azerbaijan, Lithuania, Russia (NC)	1969
Dolichogenidea vernaliter	(Wilkinson, 1932)	Apanteles vernaliter	Wilkinson, 1932		Holotype female, NHMUK	Country of type locality: Indonesia	examined	OTL	AUS- Vanuatu; OTL- Indonesia, Vietnam	1932
Dolichogenidea victor	(Wilkinson, 1941)	Apanteles victor	Wilkinson, 1941		Holotype female, NHMUK	Country of type locality: United Kingdom	examined	PAL	PAL- United Kingdom	1941
Dolichogenidea victoria	Liu & Chen, 2019	Dolichogenidea victoria	Liu & Chen, 2019		Holotype female, ZJUH	Country of type locality: China	not examined but original description checked	OTL	OTL- China (FJ, GD, GX, ZJ)	2019
Dolichogenidea victoriae	(Muesebeck, 1921)	Apanteles victoriae	Muesebeck, 1921		Holotype female, USNM	Country of type locality: Canada	examined	NEA	NEA- Canada (BC)	1921
Dolichogenidea victoriata	(Kotenko, 1986)	Apanteles victoriatus	Kotenko, 1986		Holotype female, SIZK	Country of type locality: Ukraine	not examined but original description checked	PAL	PAL- Mongolia, Russia (S), Ukraine	1986
Dolichogenidea villemantae	Rousse, 2013	Dolichogenidea villemantae	Rousse, 2013		Holotype female, MNHN	Country of type locality: Réunion	not examined but original description checked	AFR	AFR- Réunion	2013
Dolichogenidea wangi	Liu & Chen, 2019	Dolichogenidea wangi	Liu & Chen, 2019		Holotype female, ZJUH	Country of type locality: China	not examined but original description checked	OTL	OTL- China (YN)	2019
Dolichogenidea wittei	(de Saeger, 1944)	Apanteles wittei	de Saeger, 1944		Holotype female, RMCA	Country of type locality: Democratic Republic of Congo	not examined but original description checked	AFR	AFR- Democratic Republic of Congo, Rwanda	1944
Dolichogenidea xenomorph	Fagan-Jeffries & Austin, 2018	Dolichogenidea xenomorph	Fagan-Jeffries & Austin, 2018		Holotype female, ANIC	Country of type locality: Australia	not examined but original description checked	AUS	AUS- Australia (NSW, WA)	2018
Dolichogenidea yamini	Sathe & Rokade, 2005	Dolichogenidea yamini	Sathe & Rokade, 2005		Holotype female, depository unknown	Country of type locality: India	not examined	OTL	OTL- India	2005
Dolichogenidea yeimycedenoae	Fernandez-Triana & Boudreault, 2019	Dolichogenidea yeimycedenoae	Fernandez-Triana & Boudreault, 2019		Holotype female, CNC	Country of type locality: Costa Rica	examined	NEO	NEO- Costa Rica	2019
Dolichogenidea zerafai	Papp, 2015	Dolichogenidea zerafai	Papp, 2015		Holotype female, RSME	Country of type locality: Malta	examined	PAL	PAL- Malta	2015
Dolichogenidea zeris	Papp, 2012	Dolichogenidea zeris	Papp, 2012		Holotype female, HNHM	Country of type locality: Cape Verde	not examined but original description checked	AFR	AFR- Cape Verde	2012
Eripnopelta ithyvena	Xiong, van Achterberg & Chen, 2017	Eripnopelta ithyvena	Xiong, van Achterberg & Chen, 2017		Holotype female, ZJUH	Country of type locality: China	not examined but original description checked	OTL	OTL- China (ZJ, NX, GZ)	2017
Exix bahia	Mason, 1981	Exix bahia	Mason, 1981		Holotype female, CNC	Country of type locality: Brazil	examined	NEO	NEO- Brazil (BA)	1981
Exix colorados	Mason, 1981	Exix colorados	Mason, 1981		Holotype female, CNC	Country of type locality: Ecuador	examined	NEO	NEO- Ecuador	1981
Exix columbica	Mason, 1981	Exix columbica	Mason, 1981		Holotype female, CNC	Country of type locality: Canada	examined	NEA	NEA- Canada (BC)	1981
Exix itatiaia	Souza-Gessner, Bortoni & Penteado-Dias, 2016	Exix itatiaia	Souza-Gessner, Bortoni & Penteado-Dias, 2016		Holotype female, DCBU	Country of type locality: Brazil	not examined but original description checked	NEO	NEO- Brazil (MG, RJ)	2016
Exix mexicana	Mason, 1981	Exix mexicana	Mason, 1981		Holotype female, CNC	Country of type locality: Mexico	examined	NEO	NEO- Mexico	1981
Exix schunkei	(Nixon, 1965)	Protomicroplitis schunkei	Nixon, 1965		Holotype female, NHMUK	Country of type locality: Peru	examined	NEO	NEO- Peru	1965
Exix tinalandica	Mason, 1981	Exix tinalandica	Mason, 1981		Holotype female, CNC	Country of type locality: Ecuador	examined	NEO	NEO- Ecuador	1981
Exoryza asotae	(Watanabe, 1932)	Apanteles asotae	Watanabe, 1932		Holotype female, EIHU	Country of type locality: China	examined	OTL, PAL	OTL- China (FJ, GD, TW, ZJ); PAL- China (HL, SC), Japan	1932
Exoryza belippicola	(Liu & You, 1988)	Apanteles belippicola	Liu & You, 1988		Holotype female, HUNAU	Country of type locality: China	not examined but subsequent treatment of the species checked	OTL	OTL- China (SN, ZJ)	1988
Exoryza hylas	(Wilkinson, 1932)	Apanteles hylas	Wilkinson, 1932		Holotype female, NHMUK	Country of type locality: South Africa	examined	AFR	AFR- South Africa	1932
Exoryza mariabustosae	Fernandez-Triana, 2016	Exoryza mariabustosae	Fernandez-Triana, 2016		Holotype female, CNC	Country of type locality: Costa Rica	examined	NEO	NEO- Costa Rica	2016
Exoryza megagaster	(de Saeger, 1944)	Apanteles megagaster	de Saeger, 1944		Holotype female, RMCA	Country of type locality: Democratic Republic of Congo	not examined but original description checked	AFR	AFR- Democratic Republic of Congo, Rwanda	1944
Exoryza minnesota	Mason, 1981	Exoryza minnesota	Mason, 1981		Holotype female, USNM	Country of type locality: United States	examined	NEA	NEA- Canada (ON), United States (MN)	1981
Exoryza monocavus	Valerio & Whitfield, 2004	Exoryza monocavus	Valerio & Whitfield, 2004		Holotype female, INBio	Country of type locality: Costa Rica	examined	NEO	NEO- Costa Rica	2004
Exoryza oryzae	(Walker, 1994)	Dolichogenidea oryzae	Walker, 1994		Holotype female, NHMUK	Country of type locality: Senegal	examined	AFR	AFR- Gambia, Ivory Coast, Niger, Senegal	1994
Exoryza reticarina	Song & Chen, 2003	Exoryza reticarina	Song & Chen, 2003		Holotype female, FAFU	Country of type locality: China	not examined but original description checked	OTL	OTL- China (YN)	2003
Exoryza richardashleyi	Fernandez-Triana, 2016	Exoryza richardashleyi	Fernandez-Triana, 2016		Holotype female, CNC	Country of type locality: Costa Rica	examined	NEO	NEO- Costa Rica	2016
Exoryza ritaashleyae	Fernandez-Triana, 2016	Exoryza ritaashleyae	Fernandez-Triana, 2016		Holotype female, CNC	Country of type locality: Costa Rica	examined	NEO	NEO- Costa Rica	2016
Exoryza rosamatarritae	Fernandez-Triana, 2016	Exoryza rosamatarritae	Fernandez-Triana, 2016		Holotype female, CNC	Country of type locality: Costa Rica	examined	NEO	NEO- Costa Rica	2016
Exoryza safranum	Rousse & Gupta, 2013	Exoryza safranum	Rousse & Gupta, 2013		Holotype female, MNHN	Country of type locality: Réunion	not examined but original description checked	AFR	AFR- Réunion	2013
Exoryza schoenobii	(Wilkinson, 1932)	Apanteles schoenobii	Wilkinson, 1932		Holotype female, NHMUK	Country of type locality: India	examined	OTL	OTL- Bangladesh, China (FJ, GD, GX, GZ, HI, HB, HN, JS, JX, SN, TW, YN, ZJ), India, Malaysia, Philippines, Sri Lanka, Vietnam	1932
Exoryza yeimycedenoae	Fernandez-Triana, 2016	Exoryza yeimycedenoae	Fernandez-Triana, 2016		Holotype female, CNC	Country of type locality: Costa Rica	examined	NEO	NEO- Costa Rica	2016
Exulonyx camma	(Nixon, 1965)	Apanteles camma	Nixon, 1965		Holotype female, NHMUK	Country of type locality: South Africa	examined	AFR	AFR- South Africa	1965
Fornicia achterbergi	Yang & Chen, 2006	Fornicia achterbergi	Yang & Chen, 2006		Holotype female, FAFU	Country of type locality: China	not examined but original description checked	OTL	OTL- China (FJ)	2006
Fornicia africana	Wilkinson, 1930	Fornicia africana	Wilkinson, 1930		Holotype female, NHMUK	Country of type locality: Zimbabwe	examined	AFR	AFR- Nigeria, Zimbabwe	1930
Fornicia afrorum	de Saeger, 1942	Fornicia afrorum	de Saeger, 1942		Holotype female, RMCA	Country of type locality: Democratic Republic of Congo	not examined but subsequent treatment of the species checked	AFR	AFR- Democratic Republic of Congo	1942
Fornicia albalata	Ma & Chen, 1994	Fornicia albalata	Ma & Chen, 1994		Holotype male, ZJUH	Country of type locality: China	not examined but subsequent treatment of the species checked	OTL	OTL- China (SN)	1994
Fornicia andamanensis	Sharma, 1984	Fornicia andamanensis	Sharma, 1984		Holotype female, depository unknown	Country of type locality: India	not examined but original description checked	OTL	OTL- India	1984
Fornicia annulipes	Ashmead, 1905	Fornicia annulipes	Ashmead, 1905		Holotype male, USNM	Country of type locality: Philippines	examined	OTL	OTL- Philippines	1905
Fornicia arata	(Enderlein, 1912)	Odontofornicia arata	Enderlein, 1912		Holotype female, depository unknown	Country of type locality: China	not examined but subsequent treatment of the species checked	OTL, PAL	OTL- China (GZ, SN, TW, ZJ); PAL- China (AH)	1912
Fornicia balloui	Muesebeck, 1958	Fornicia balloui	Muesebeck, 1958		Holotype female, USNM	Country of type locality: Venezuela	not examined but original description checked	NEO	NEO- French Guiana, Suriname, Venezuela	1958
Fornicia borneana	(Cushman, 1929)	Odontofornicia borneanus	Cushman, 1929		Holotype female, USNM	Country of type locality: Malaysia	not examined but illustrations of the holotype examined	OTL	OTL- Malaysia	1929
Fornicia brachymetacarpa	Luo & You, 2006	Fornicia brachymetacarpa	Luo & You, 2006		Holotype female, HUNAU	Country of type locality: China	not examined	OTL	OTL- China (HN)	2006
Fornicia ceylonica	Wilkinson, 1928	Fornicia ceylonica	Wilkinson, 1928		Holotype female, NHMUK	Country of type locality: Sri Lanka	examined	OTL	OTL- China (TW), India, Indonesia, Philippines, Sri Lanka, Thailand	1928
Fornicia chalcoscelidis	Wilkinson, 1936	Fornicia chalcoscelidis	Wilkinson, 1936		Holotype female, NHMUK	Country of type locality: Malaysia	examined	OTL	OTL- Indonesia, Malaysia	1936
Fornicia clathrata	Brullé, 1846	Fornicia clathrata	Brullé, 1846		Type and depository unknown	Country of type locality: Brazil	not examined but subsequent treatment of the species checked	NEO, OTL	NEO- Brazil (BA, MG), Guyana, Peru, Venezuela; OTL- Indonesia	1846
Fornicia ghesquierei	de Saeger, 1942	Fornicia ghesquierei	de Saeger, 1942		Holotype male, RMCA	Country of type locality: Democratic Republic of Congo	not examined but subsequent treatment of the species checked	AFR	AFR- Democratic Republic of Congo	1942
Fornicia imbecilla	Chen & He, 1994	Fornicia imbecilla	Chen & He, 1994		Holotype female, ZJUH	Country of type locality: China	not examined but subsequent treatment of the species checked	OTL	OTL- China (ZJ)	1994
Fornicia jarmilae	Mason, 1981	Fornicia jarmilae	Mason, 1981		Holotype female, CNC	Country of type locality: Ecuador	examined	NEO	NEO- Ecuador	1981
Fornicia longiantenna	Luo & You, 2008	Fornicia longiantenna	Luo & You, 2008		Holotype female, GUGC	Country of type locality: China	not examined but original description checked	OTL	OTL- China (GZ)	2008
Fornicia macistigma	Luo & You, 2006	Fornicia macistigma	Luo & You, 2006		Holotype female, HUNAU	Country of type locality: China	not examined	OTL	OTL- China (HN)	2006
Fornicia microcephala	Granger, 1949	Fornicia microcephala	Granger, 1949		Holotype female, MNHN	Country of type locality: Madagascar	not examined but original description checked	AFR	AFR- Madagascar	1949
Fornicia minis	He & Chen, 1994	Fornicia minis	He & Chen, 1994		Holotype male, ZJUH	Country of type locality: China	not examined but subsequent treatment of the species checked	OTL	OTL- China (ZJ)	1994
Fornicia moronis	(Cushman, 1929)	Odontofornicia moronis	Cushman, 1929		Holotype female, USNM	Country of type locality: Philippines	not examined but subsequent treatment of the species checked	OTL	OTL- Philippines	1929
[truncated: 1,261 more rows]
