# Supplementary material for: Annotated and illustrated world checklist of Microgastrinae parasitoid wasps (Hymenoptera, Braconidae)
Source: Zookeys. 2020 Mar 23;920:1–1090. doi: 10.3897/zookeys.920.39128 (PMC7197271; doi:10.3897/zookeys.920.39128)
Supplement: Supplementary material 2 [file zookeys-920-001-s002.xlsx]

## Sheet: List
abantidas	Pseudapanteles	(Nixon, 1965)
abdera	Apanteles	Nixon, 1965
abdinbekovae	Cotesia	Papp, 2009
abditus	Apanteles	Muesebeck, 1957
abdominalis	Diolcogaster	(Nees, 1834)
abengouroui	Diolcogaster	(Risbec, 1951)
aberrantenna	Dolichogenidea	Liu & Chen, 2018
abila	Apanteles	Nixon, 1972
abjecta	Cotesia	(Marshall, 1885)
abrs	Microplitis	Austin & Dangerfield, 1993
absona	Dolichogenidea	(Muesebeck, 1965)
acaciae	?Apanteles	Risbec, 1951
acarnas	Hypomicrogaster	Nixon, 1965
acasta	Glyptapanteles	(Nixon, 1973)
acaudus	Cotesia	(Provancher, 1886)
acerbiae	Cotesia	Shaw & Vikberg, 2015
achaeus	Nyereria	(de Saeger, 1944)
acherontiae	Glyptapanteles	(Cameron, 1907)
acherontiae	Apanteles	Muesebeck, 1927
achterbergi	Buluka	Austin, 1989
achterbergi	Choeras	Narendran, 1998
achterbergi	Fornicia	Yang & Chen, 2006
achterbergi	Fornicia	Long, 2007
aciculatus	Rhygoplitis	(Ashmead, 1900)
acilius	Microgaster	Nixon, 1968
acontes	Hypomicrogaster	Nixon, 1965
acoris	Apanteles	Nixon, 1965
acraeae	Glyptapanteles	(Wilkinson, 1932)
acratos	Dolichogenidea	(Nixon, 1967)
acricauda	Pholetesor	Liu & Chen, 2016
acrobasidis	Dolichogenidea	(Muesebeck, 1921)
acron	Dolichogenidea	(Nixon, 1967)
acronyctae	Cotesia	(Riley, 1870)
acuminata	Cotesia	(Reinhard, 1880)
acutissimus	Apanteles	Granger, 1949
acutituba	Dolichogenidea	Song, Chen & Yang, 2006
acutivalvis	Apanteles	Balevski, 1980
acutula	Cotesia	(Tobias, 1973)
acutus	Pholetesor	(Papp, 1971)
adelaidensis	Microplitis	Austin & Dangerfield, 1993
adelinamoralesae	Apanteles	Fernández-Triana, 2014
adiastola	Diolcogaster	Saeed, Austin & Dangerfield, 1999
adippevora	Cotesia	Shaw, 2009
adisurae	Microplitis	(Subba Rao & Sharma, 1960)
adjunctus	Choeras	(Nees, 1834)
adoxophyesi	Apanteles	Minamikawa, 1954
adreus	Apanteles	Nixon, 1965
adrianachavarriae	Apanteles	Fernández-Triana, 2014
adrianaguilarae	Apanteles	Fernández-Triana, 2014
adrianguadamuzi	Apanteles	Fernández-Triana, 2014
adrianguadamuzi	Microplitis	Fernandez-Triana & Whitfield, 2015
aduncus	Microplitis	(Ruthe, 1860)
adustipalpus	Philoplitis	Ahmad, 2005
aegeriae	Dasylagon	Muesebeck, 1958
aegeriphagous	Dolichogenidea	Liu & Chen, 2018
aeolus	Iconella	(Nixon, 1965)
aethiopicus	Jenopappius	(de Saeger, 1944)
aethiopicus	Parapanteles	(Wilkinson, 1931)
afer	Apanteles	Wilkinson, 1932
affinis	Cotesia	(Nees, 1834)
afiamaluanus	Glyptapanteles	(Fullaway, 1941)
africana	Fornicia	Wilkinson, 1930
africanus	Glyptapanteles	(Cameron, 1911)
africanus	Apanteles	Viereck, 1911
afrorum	Fornicia	de Saeger, 1942
afrotropicalis	Choeras	Fernandez-Triana & van Achterberg, 2017
agama	Diolcogaster	(de Saeger, 1944)
agamedes	Dolichogenidea	(Nixon, 1965)
agamemnonis	Apanteles	Wilkinson, 1928
agatillus	Apanteles	Nixon, 1965
aggeris	Sathon	Williams, 1988
aggestus	Glyptapanteles	(Granger, 1949)
agilis	Dolichogenidea	(Ashmead, 1905)
agilla	Dolichogenidea	(Nixon, 1972)
aglaope	Apanteles	Nixon, 1965
aglaus	Apanteles	Nixon, 1965
agonoxenae	Dolichogenidea	(Fullaway, 1941)
agricola	Cotesia	(Viereck, 1917)
agrotivorus	Glyptapanteles	Whitfield, 2002
agrus	Apanteles	Nixon, 1965
agynus	Glyptapanteles	(de Saeger, 1944)
ahmednagarensis	?Apanteles	Kurhade & Nikam, 1997
aichagirardae	Apanteles	Fernández-Triana, 2014
aidalopezae	Apanteles	Fernández-Triana, 2014
aithos	Glyptapanteles	(Sharma, 1973)
ajmerensis	Microplitis	Rao & Kurian, 1950
alajensis	Microplitis	Telenga, 1955
alaria	Dolichogenidea	(Kotenko, 1986)
alaskensis	Microplitis	Ashmead, 1902
alaskensis	Protapanteles	Ashmead, 1902
alaspharus	Apanteles	Nixon, 1965
alastor	Apanteles	de Saeger, 1944
alazoni	Apanteles	Lozan, 2008
albalata	Fornicia	Ma & Chen, 1994
albanjimenezi	Apanteles	Fernández-Triana, 2014
albicentrus	Nyereria	(Long & van Achterberg, 2008)
albicoxus	Sathon	Austin & Dangerfield, 1992
albinervicam	Apanteles	Shenefelt, 1972
albinervis	Apanteles	(Cameron, 1904)
albinervis	Iconella	(Tobias, 1964)
albinervis	Urogaster	Ashmead, 1905
albipennis	Dolichogenidea	(Nees, 1834)
albipennis	Microplitis	Abdinbekova, 1969
albipennis	Microgaster	Haliday, 1834
albiventris	Alloplitis	Long & van Achterberg, 2008
albomarginata	Microgaster	Fahringer, 1935
albostigmalis	Illidops	van Achterberg & Fernández-Triana, 2017
albotibialis	Microplitis	Telenga, 1955
alce	Diolcogaster	(Nixon, 1965)
alebion	Microgaster	Nixon, 1968
alejandromasisi	Apanteles	Fernández-Triana, 2014
alejandromasisi	Dolichogenidea	Fernandez-Triana & Boudreault, 2019
alejandromorai	Apanteles	Fernández-Triana, 2014
alejandrovalerioi	Glyptapanteles	Arias-Penna, 2019
aletiae	Parapanteles	(Riley, 1881)
aletta	Glyptapanteles	(Nixon, 1973)
aleuarius	Ichneumon	Fabricius, 1798
alexanderi	Apanteles	Brèthes, 1922
alexanderrojasi	Microplitis	Fernandez-Triana & Whitfield, 2015
alexborisenkoi	Glyptapanteles	Arias-Penna, 2019
alexis	Microgaster	Curtis, 1837
alexmartinezi	Promicrogaster	Fernandez-Triana & Boudreault, 2016
alexsmithi	Wilkinsonellus	Arias-Penna & Whitfield, 2013
alexwildi	Glyptapanteles	Arias-Penna, 2019
alfalfae	Iconella	(Nixon, 1960)
alfiopivai	Pseudapanteles	Fernández-Triana & Whitfield, 2014
algonquinorum	Cotesia	(Viereck, 1917)
alia	Cotesia	(Muesebeck, 1958)
aliphera	Glyptapanteles	(Nixon, 1973)
alkingara	Diolcogaster	Saeed, Austin & Dangerfield, 1999
allofulvigaster	Apanteles	Long, 2007
almasolisae	Prasmodon	Fernández-Triana & Whitfield, 2014
almus	Choeras	(Tobias & Kotenko, 1984)
alophogaster	Dolichogenidea	Liu & Chen, 2019
alternatus	Parapanteles	(Papp, 1973)
alternicolor	Cotesia	(You & Zhou, 1988)
alticola	Glyptapanteles	(Ashmead, 1902)
altissimus	Microplitis	Fernandez-Triana, 2018
altithoracica	Dolichogenidea	Liu & Chen, 2019
aluella	Dolichogenidea	(Nixon, 1967)
alutacea	Dolichogenidea	(Balevski, 1980)
alvarougaldei	Apanteles	Fernández-Triana, 2014
alvaroumanai	Pseudapanteles	Fernández-Triana & Whitfield, 2014
alvarowillei	Glyptapanteles	Arias-Penna, 2019
alvearia	Diolcogaster	(Fabricius, 1798)
alvearifex	?Microgaster	(Schrank, 1781)
alveariformis	Ichneumon	Geoffroy, 1785
alveator	Ichneumon	Thunberg, 1822
alypiae	Cotesia	(Muesebeck, 1922)
amabilis	Apanteles	Nixon, 1974
amaris	Dolichogenidea	(Nixon, 1967)
ambigua	Microgaster	Ruthe, 1860
ambiguus	Pholetesor	(Papp, 1977)
ambositrensis	Diolcogaster	(Granger, 1949)
amenophis	Glyptapanteles	(de Saeger, 1944)
amentorum	Microgaster	Ratzeburg, 1844
americana	Cotesia	(Lepeletier, 1825)
amesis	Cotesia	(Nixon, 1974)
ammalonis	Cotesia	(Muesebeck, 1926)
amphipyrae	Cotesia	(Watanabe, 1934)
amplitergius	Microplitis	Xu & He, 2002
amplus	Wilkinsonellus	Austin & Dangerfield, 1992
ampyx	Lathrapanteles	Williams, 1985
anabellecordobae	Apanteles	Fernández-Triana, 2014
analis	Cotesia	(Nees, 1834)
analorenaguevarae	Pseudapanteles	Fernández-Triana & Whitfield, 2014
anamarencoae	Apanteles	Fernández-Triana, 2014
anamartinesae	Apanteles	Fernandez-Triana, 2014
anamartinezae	Apanteles	Fernández-Triana, 2014
anandra	Diolcogaster	(de Saeger, 1944)
anapiedrae	?Apanteles	Fernández-Triana, 2014
anariasae	Apanteles	Fernández-Triana, 2014
anarsiae	Dolichogenidea	(Faure & Alabouvette, 1924)
anatole	Apanteles	Nixon, 1965
anchisiades	Protapanteles	(Nixon, 1973)
ancilla	Cotesia	(Nixon, 1974)
ancylotergita	Dolichogenidea	Liu & Chen, 2018
andamanensis	Diolcogaster	Gupta & Fernandez-Triana, 2015
andamanensis	Fornicia	Sharma, 1984
andreacalvoae	Apanteles	Fernández-Triana, 2014
andrewdebeveci	Glyptapanteles	Arias-Penna, 2019
andreyvallejosi	Promicrogaster	Fernandez-Triana & Boudreault, 2016
andromica	Protapanteles	(Nixon, 1976)
andybennetti	Glyptapanteles	Arias-Penna, 2019
andydeansi	Glyptapanteles	Arias-Penna, 2019
andydeansi	Iconella	Fernández-Triana, 2013
andysuarezi	Glyptapanteles	Arias-Penna, 2019
andywarreni	Glyptapanteles	Arias-Penna, 2019
anfitrion	Apanteles	Nixon, 1972
angaleti	Apanteles	Muesebeck, 1956
angelagonzalezae	Dolichogenidea	Fernandez-Triana & Boudreault, 2019
angelsolisi	Apanteles	Fernández-Triana, 2014
angularis	Dolichogenidea	Song, Chen & Yang, 2006
angulatus	Apanteles	Granger, 1949
angustibasis	Apanteles	Gahan, 1925
angustus	Choeras	Song & Chen, 2014
anica	Deuterixys	Austin & Dangerfield, 1992
anisotae	Cotesia	(Muesebeck, 1921)
anitae	Sendaphne	Fernandez-Triana & Whitfield, 2014
ankaratrensis	Nyereria	(Granger, 1949)
ankitaguptae	Glyptapanteles	Arias-Penna, 2019
annettewalkerae	Glyptapanteles	Arias-Penna, 2019
annularis	Dolichogenidea	(Haliday, 1834)
annulata	Diolcogaster	(Granger, 1949)
annulicornis	Pseudapanteles	Ashmead, 1900
annulipes	Fornicia	Ashmead, 1905
annulipes	Microgaster	Curtis, 1830
annulipes	Microgaster	Motschoulsky, 1863
annulipesiduo	?Microgaster	Shenefelt, 1973
anodaphus	Apanteles	Nixon, 1965
anoma	Diolcogaster	(Viereck, 1913)
anomalon	Apanteles	(Curtis, 1830)
anomalus	Apanteles	Lyle, 1925
anomidis	Cotesia	(Watanabe, 1942)
ansata	Apanteles	Song & Chen, 2004
antarctiae	Glyptapanteles	(Blanchard, 1935)
antarctiae var. fusca	Apanteles	Blanchard, 1935
anterocava	Dolichogenidea	Liu & Chen, 2019
anteruga	Dolichogenidea	Liu & Chen, 2018
anthedon	Distatrix	(Nixon, 1965)
anthelae	Cotesia	(Wilkinson, 1928)
anthomyiarum	Microgaster	Bouché, 1834
anthozelae	Apanteles	de Saeger, 1941
anticlea	Apanteles	Nixon, 1965
antilla	Apanteles	Nixon, 1965
antinoe	Glyptapanteles	(Nixon, 1973)
antipoda	Apanteles	Ashmead, 1900
antirrheae	Distatrix	Whitfield & Grinter, 2009
antsirabensis	Glyptapanteles	(Granger, 1949)
anubis	Glyptapanteles	(de Saeger, 1944)
aodoa	Hypomicrogaster	Valerio, 2015
aomoriensis	Microgaster	Matsumura, 1910
aper	Choeras	(Nixon, 1965)
aphae	Cotesia	(Watanabe, 1934)
apharea	Promicrogaster	Nixon, 1965
aphidum	Anomalon	Panzer, 1804
apicurvus	Dolichogenidea	Liu & Chen, 2019
apidanus	Promicrogaster	(Nixon, 1965)
aplebis	Hypomicrogaster	Valerio, 2015
apo	Choeras	(Wilkinson, 1929)
apollion	Choeras	(Nixon, 1965)
aporiae	Apanteles	Ivanov, 1899
aporiae	Apanteles	Matsumura, 1908
appellator	Dolichogenidea	(Telenga, 1949)
aprilae	Microplitis	Austin & Dangerfield, 1993
aptus	Apanteles	Papp, 1977
arabicus	Wilkinsonellus	van Achterberg & Fernandez-Triana, 2017
arachidis	Apanteles	Risbec, 1951
araeceri	Apanteles	Wilkinson, 1928
aragatzi	Apanteles	Tobias, 1976
aranearum	Apanteles	Goureau, 1908
arata	Fornicia	(Enderlein, 1912)
archboldensis	Microgaster	Fernandez-Triana, 2018
arctica	Cotesia	(Thomson, 1895)
arctostaphylica	Microgaster	Shaw, 2012
arcuatus	Glyptapanteles	(Telenga, 1955)
ardeaepenellae	Microgaster	Bouché, 1834
areatus	Nyereria	(Granger, 1949)
arecaphile	Alphomelon	Deans, 2003
arenarius	Microgaster	Haliday, 1834
arene	Choeras	(Nixon, 1973)
arenicola	Apanteles	Papp, 1973
areolaris	Hypomicrogaster	(Blanchard, 1947)
areolaris	Microgaster	Thomson, 1895
areolaris	Apanteles	Balevski & Tobias, 1980
areolaris	Apanteles	Hedwig, 1961
areolata	Apanteles	Szépligeti, 1896
areyongensis	Microplitis	Austin & Dangerfield, 1993
argante	Iconella	(Nixon, 1976)
arginae	Glyptapanteles	(Bhatnagar, 1950)
argiope	Dolichogenidea	(Nixon, 1965)
argus	Glyptapanteles	(de Saeger, 1944)
argynnidis	Cotesia	(Riley, 1889)
argyresthiae	Pholetesor	Liu & Chen, 2016
ariadne	Neoclarkinella	(Nixon, 1965)
ariatus	Microplitis	Papp, 1979
aridus	Illidops	Penteado-Dias & Scatolini, 2000
arielopezi	Apanteles	Fernández-Triana, 2014
arion	Apanteles	Nixon, 1965
ariovistus	Apanteles	Nixon, 1965
arisba	Pholetesor	(Nixon, 1973)
aristaeus	Apanteles	Nixon, 1965
aristolochiae	Glyptapanteles	(Wilkinson, 1928)
aristoteliae	Apanteles	Viereck, 1912
arka	Parapanteles	Gupta, 2014
armeniacus	Protapanteles	(Tobias, 1976)
arsanes	Apanteles	Nixon, 1965
articas	Apanteles	Nixon, 1965
artissima	Dolichogenidea	(Papp, 1971)
artonae	Glyptapanteles	(Rohwer, 1926)
artusicarina	Dolichogenidea	Song & Chen, 2004
artusisulcus	Pholetesor	Liu & Chen, 2016
artustigma	Apanteles	Liu & Chen, 2015
arundinariae	Apanteles	de Saeger, 1944
asavari	Cotesia	(Sathe, 1989)
ashmeadi	Diolcogaster	Saeed, Austin & Dangerfield, 1999
ashmeadi	Glyptapanteles	(Wilkinson, 1928)
ashoka	Dolichogenidea	Rousse, 2013
aso	Parapanteles	(Nixon, 1967)
asotae	Exoryza	(Watanabe, 1932)
asphondyliae	Apanteles	(Kieffer & Jörgensen, 1910)
asramenes	Microgaster	Nixon, 1968
assabensis	Iconella	(Shenefelt, 1972)
assimilis	Illidops	(Papp, 1976)
assis	Apanteles	Nixon, 1965
astrarches	Cotesia	(Marshall, 1889)
astydamia	Venanides	(Nixon, 1965)
atalantae	Cotesia	(Packard, 1881)
atamiensis	Microplitis	Ashmead, 1906
atarsi	Dolichogenidea	Liu & Chen, 2019
ate	Dolichogenidea	(Nixon, 1973)
atellae	Parapanteles	(Wilkinson, 1932)
ater	Microgaster	Ratzeburg, 1852
athamasae	Parapanteles	Gupta, Khot & Chorge, 2014
atrator	Microgaster	Curtis, 1829
atratrix	Microgaster	Schulz, 1906
atratus	Snellenius	Shenefelt, 1968
atreus	Dolichogenidea	(Nixon, 1973)
atrocephalus	Apanteles	Granger, 1949
atropa	Microgaster	de Saeger, 1944
attevae	Apanteles	Yousuf, Hassan & Singh, 2008
atylana	Glyptapanteles	(Nixon, 1965)
aucklandensis	Glyptapanteles	(Cameron, 1909)
audens	Apanteles	Kotenko, 1986
augustus	Apanteles	Viereck, 1917
aurangabadensis	Apanteles	Rao & Chalikwar, 1970
aurangabadensis	Diolcogaster	Fernandez-Triana, 2019
aureus	Prasmodon	Fernández-Triana & Whitfield, 2014
auriculata	Microgaster	(Fabricius, 1804)
auriculatrix	Microgaster	Schulz, 1906
auripes	Diolcogaster	(Provancher, 1886)
aururus	Cotesia	(Telenga, 1955)
austini	Miropotes	Fernández-Triana & Whitfield, 2014
australiensis	Cotesia	(Ashmead, 1900)
australis	Microgaster	Thomson, 1895
austrina	Diolcogaster	(Wilkinson, 1929)
autographae	Cotesia	(Muesebeck, 1921)
autographae	Microplitis	Muesebeck, 1922
automeridis	?Apanteles	Brèthes, 1926
autumnatae	Cotesia	Shaw, 2013
avetyanae	Apanteles	Tobias, 1976
avus	Choeras	(Tobias & Kotenko, 1984)
awanomeigae	Apanteles	Watanabe, 1942
ayerza	Apanteles	Blanchard, 1920
ayerzai	Cotesia	(Brèthes, 1920)
ayerzai	Microplitis	Brèthes, 1910
azamgarhensis	Illidops	(Ahmad, 2005)
azollae	Apanteles	Sumodan & Sevichan, 1989
azovica	Dolichogenidea	(Kotenko, 1986)
bactriana	Cotesia	(Telenga, 1955)
badgleyi	Glyptapanteles	(Wilkinson, 1928)
bagicha	Parapanteles	(Narayanan & Subba Rao, 1961)
bahia	Exix	Mason, 1981
bajariae	Apanteles	Papp, 1975
bakeri	Diolcogaster	(Muesebeck, 1922)
bakeri	Dolichogenidea	(Wilkinson, 1932)
balcanica	Apanteles	Balevski, 1980
baldufi	Apanteles	Muesebeck, 1968
balearica	Microgaster	Marshall, 1898
balli	Cotesia	Oltra & Michelena, 1989
balloui	Fornicia	Muesebeck, 1958
balteatae	Apanteles	Lal, 1942
balthazari	Apanteles	(Ashmead, 1900)
bamagensis	Microplitis	Austin & Dangerfield, 1993
bambeyi	Diolcogaster	(Risbec, 1951)
bambeyi	Apanteles	Risbec, 1952
bambeytripla	Cotesia	(Shenefelt, 1972)
bambusae	Dolichogenidea	(Wilkinson, 1928)
bambusanus	?Microplitis	de Saeger, 1944
banksi	Dolichogenidea	(Viereck, 1911)
bannaensis	Apanteles	Song, Chen & Yang, 2001
baoli	Apanteles	Risbec, 1951
baoris	Dolichogenidea	(Wilkinson, 1930)
barcinonensis	Illidops	(Marshall, 1898)
barneyburksi	Glyptapanteles	Arias-Penna, 2019
barrosi	?Apanteles	Porter, 1926
basalis	Microplitis	(Bingham, 1906)
basalis	Snellenius	(Walker, 1874)
basalis	Microgaster	Bingham, 1906
basalis	Microgaster	Stephens, 1846
basarukini	Hygroplitis	Kotenko, 1993
basicavus	Apanteles	Liu & Chen, 2015
basiflava	Dolichogenidea	(Papp, 1974)
basimacula	Diolcogaster	(Cameron, 1905)
basipallescentis	Microplitis	Song & Chen, 2008
bataviensis	Glyptapanteles	(Rohwer, 1919)
batrachedrae	Choeras	(Kotenko, 1992)
bauhiniae	?Apanteles	Risbec, 1951
bedelliae	Pholetesor	(Viereck, 1911)
bedelliae	Apanteles	Fullaway, 1941
beelaronga	Parenion	Austin & Dangerfield, 1992
bekilyensis	Sathon	(Granger, 1949)
belippae	Sathon	(Rohwer, 1919)
belippicola	Exoryza	(Liu & You, 1988)
bellatulus	Apanteles	de Saeger, 1944
bellicosus	Illidops	(Papp, 1977)
belliger	Distatrix	(Wilkinson, 1929)
belokobylskiji	Diolcogaster	Kotenko, 2007
beneficus	Apanteles	Viereck, 1911
benevolens	Dolichogenidea	(Papp, 1973)
bengtssoni	Microgaster	Fahringer, 1937
benkevitshi	Dolichogenidea	(Kotenko, 1986)
bennetti	Deuterixys	Whitfield, 1985
bennetti	Sendaphne	Fernandez-Triana & Whitfield, 2014
berberidis	Cotesia	(Rudow, 1910)
berberis	Cotesia	(Nixon, 1974)
beringianus	Paroplitis	Mason, 1981
bernardoespinozai	Apanteles	Fernández-Triana, 2014
bernyapui	Apanteles	Fernández-Triana, 2014
bersa	Dolichogenidea	(Papp, 1976)
beshtaui	Apanteles	Tobias, 1986
betheli	Dolichogenidea	(Viereck, 1911)
betogarciai	Glyptapanteles	Arias-Penna, 2019
bettymarchenae	Apanteles	Fernández-Triana, 2014
beyarslani	Microplitis	Inanç, 2002
bhairavi	Cotesia	(Sathe & Inamdar, 1991)
biaca	Microgaster	Xu & He, 1998
bicolor	Dolichogenidea	Song & Chen, 2004
bicolor	Pholetesor	(Nees, 1874)
bicolor	Snellenius	Shenefelt, 1968
bicolor	Microgaster	Curtis, 1830
bicolor	Microgaster	Szépligeti, 1911
bicolorata	Nyereria	Long & van Achterberg, 2015
bicoloratus	Microplitis	Xu & He, 2003
bicoloratus	Microplitis	Chen, 2004
bicoloratus	Microplitis	Chen, 2004
bicolorina	Diolcogaster	(Shenefelt, 1973)
biconcava	Dolichogenidea	Liu & Chen, 2018
bidentatus	Glyptapanteles	(Sharma, 1972)
biem	Gilbertnixonius	Fernandez-Triana & Boudreault, 2018
bienvenidachavarriae	Apanteles	Fernández-Triana, 2014
biezankoi	Cotesia	(Blanchard, 1960)
bifida	Cotesia	(Sharma, 1973)
bifissa	Nyereria	(de Saeger, 1944)
bifossalis	Deuterixys	Zeng & Chen, 2011
bifurcifossa	Diolcogaster	Zeng & Chen, 2011
bignellii	Cotesia	(Marshall, 1885)
bilboi	Shireplitis	Fernández-Triana & Ward, 2013
bilecikensis	Dolichogenidea	Inanç & Cetin Erdogan, 2004
billbrowni	Glyptapanteles	Arias-Penna, 2019
billburgeri	Snellenius	Fernandez-Triana & Whitfield, 2015
bimacula	Dolichogenidea	Song & Chen, 2004
bimaculatus	Microplitis	Cameron, 1909
bimus	Glyptapanteles	Papp, 1990
biplagae	Dolichogenidea	(Fischer, 1968)
biroi	Dolichogenidea	(Szépligeti, 1905)
biroicus	Apanteles	Papp, 1973
bistonis	Glyptapanteles	(Watanabe, 1934)
bisulcata	Dolichogenidea	(Cameron, 1909)
bitalensis	Apanteles	de Saeger, 1944
blancardellae	Microgaster	Bouché, 1834
blanchardi	Microgaster	Muesebeck, 1958
blandus	Illidops	(Tobias & Kotenko, 1986)
blascoi	Microplitis	Papp & Shaw, 2001
bobdressleri	Snellenius	Fernandez-Triana & Whitfield, 2015
bobhanneri	Glyptapanteles	Arias-Penna, 2019
bobkulai	Glyptapanteles	Arias-Penna, 2019
bobpoolei	Prasmodon	Fernández-Triana & Whitfield, 2014
bobrobbinsi	Prasmodon	Fernández-Triana & Whitfield, 2014
bobwhartoni	Glyptapanteles	Arias-Penna, 2019
boharti	Glyptapanteles	Arias-Penna, 2019
bomiensis	Microplitis	Zhang, 2019
bonariensis	Cotesia	(Brèthes, 1916)
bonbonensis	Dolichogenidea	Fagan-Jeffries & Austin, 2019
bootha	Parenion	Austin & Dangerfield, 1992
boothis	Miropotes	Austin, 1990
bordagei	Apanteles	Giard, 1898
borealis	Microplitis	Xu & He, 2000
borealis	Microplitis	Marshall, 1885
borealis	Microplitis	Xu & He, 2000
borneana	Fornicia	(Cushman, 1929)
borocerae	Glyptapanteles	(Granger, 1949)
borysthenica	Dolichogenidea	(Kotenko, 1986)
bosei	Cotesia	(Bhatnagar, 1950)
botydis	Choeras	(Wilkinson, 1930)
bourquini	Glyptapanteles	(Blanchard, 1936)
brabyi	Dolichogenidea	Fagan-Jeffries & Austin, 2019
brachmiae	Apanteles	Bhatnagar, 1950
brachycera	Cotesia	(Thomson, 1895)
brachycerus	Microgaster (Apanteles)	Thomson, 1895
brachycerus	Microgaster	Thomson, 1895
brachymacher	Alphomelon	Deans, 2003
brachymetacarpa	Fornicia	Luo & You, 2006
bradleyi	Microplitis	Muesebeck, 1922
brandondinartei	Promicrogaster	Fernandez-Triana & Boudreault, 2016
brasilianus	Sendaphne	Penteado-Dias, 1995
brasiliensis	Alphomelon	Shimabukuro & Penteado-Dias, 2003
brassicae	Microplitis	Muesebeck, 1922
braunae	Apanteles	Viereck, 1912
braziliensis	Apanteles	(Kieffer & Tavares, 1925)
bredoi	Apanteles	de Saeger, 1941
bres	Dolichogenidea	(Nixon, 1973)
brethesi	Apanteles	Porter, 1917
breviattenuata	Dolichogenidea	Liu & Chen, 2019
brevicarinata	Dolichogenidea	Chen & Song, 2004
brevicarinis	Apanteles	Song, 2002
brevicaudus	Diolcogaster	(Provancher, 1886)
brevicornis	Cotesia	(Wesmael, 1837)
brevifacialis	Dolichogenidea	Liu & Chen, 2018
brevimetacarpus	Apanteles	Hedqvist, 1965
brevinervus	Choeras	Song & Chen, 2014
breviscuta	Glyptapanteles	Song & Chen, 2004
brevispina	Microplitis	Song & Chen, 2008
brevisternis	Apanteles	Tobias, 1964
breviterebrae	Microgaster	Xu & He, 2003
breviterebrus	Diolcogaster	(Rao & Chalikwar, 1970)
brevivalvatus	Pholetesor	(Balevski & Tobias, 1980)
brevivena	Apanteles	Liu & Chen, 2015
brevivena	Diolcogaster	Zeng & Chen, 2011
breviventris	Dolichogenidea	(Ratzeburg, 1848)
brianestjaquesae	Glyptapanteles	Arias-Penna, 2019
briareus	Promicrogaster	(Nixon, 1965)
britannica	Dolichogenidea	(Wilkinson, 1941)
brittoni	Microgaster	Viereck, 1917
broadi	Dolichogenidea	Rousse, 2013
broadi	Sendaphne	Fernandez-Triana & Whitfield, 2014
bromeliphile	Alphomelon	Deans, 2003
bruchi	Apanteles	Blanchard, 1941
brunneus	Pseudapanteles	Ashmead, 1900
brunnistigma	Apanteles	Abdinbekova, 1969
brunnus	Apanteles	Rao & Chalikwar, 1976
bucculatricis	Pholetesor	(Muesebeck, 1921)
bulgaricus	Apanteles	Balevski & Tobias, 1980
bumbana	Ypsilonigaster	(de Saeger, 1942)
burringbaris	Miropotes	Austin, 1990
burunganus	Apanteles	de Saeger, 1944
bushblitz	Choeras	Fagan-Jeffries & Austin, 2019
bushnelli	Dolichogenidea	(Muesebeck, 1933)
butalidis	Illidops	(Marshall, 1889)
buteonis	Illidops	(Kotenko, 1986)
buzurae	Protapanteles	(You, Xiong & Zhou, 1987)
caberae	Apanteles	Marshall, 1885
caberatae	Glyptapanteles	(Muesebeck, 1956)
caboverdensis	Apanteles	Hedqvist, 1965
cacao	Glyptapanteles	(Wilkinson, 1934)
cacoeciae	Dolichogenidea	(Riley, 1881)
cadei	Glyptapanteles	(Risbec, 1951)
cadgeis	Miropotes	Austin, 1990
caesar	Apanteles	Wilkinson, 1938
caffreyi	Glyptapanteles	(Muesebeck, 1921)
cajae	Cotesia	(Bouché, 1834)
cajani	Iconella	(Wilkinson, 1928)
calacte	Choeras	(Nixon, 1965)
calcaratus	Apanteles	Ivanov, 1899
calcaratus	Microgaster	Thomson, 1895
calceata	Rasivalva	(Haliday, 1834)
californica	Dolichogenidea	(Muesebeck, 1921)
caligophagus	Cotesia	(Blanchard, 1964)
calixtomoragai	Apanteles	Fernández-Triana, 2014
callidus	Glyptapanteles	(Haliday, 1834)
callidus	Microgaster	Haliday, 1834
callimone	Cotesia	(Nixon, 1974)
calliptera	Protomicroplitis	(Say, 1836)
callunae	Apanteles	Nixon, 1974
calodetta	Cotesia	(Nixon, 1974)
caloptiliae	Pholetesor	Whitfield, 2006
calpurnia	Apanteles	Nixon, 1976
calycinae	Apanteles	Wilkinson, 1928
camachoi	?Apanteles	Silva Figueroa, 1917
cameronae	Xanthapanteles	Whitfield, 1995
cameroni	Apanteles	Brues, 1924
cameroonensis	Dolichogenidea	Walker, 1994
camilla	Apanteles	Nixon, 1965
camirus	Apanteles	Nixon, 1965
camma	Exulonyx	(Nixon, 1965)
campestris	Microgaster	Tobias, 1964
canadensis	Clarkinella	Mason, 1981
canadensis	Iconella	Fernández-Triana, 2013
canadensis	Microgaster	Muesebeck, 1922
canaliculatus	Microgaster	Wesmael, 1837
canarsiae	Apanteles	Ashmead, 1898
candidata	Dolichogenidea	(Haliday, 1834)
caniae	Dolichogenidea	(Wilkinson, 1928)
capeki	Glyptapanteles	(Györfi, 1955)
capeki	Microplitis	Nixon, 1970
capensis	Apanteles	Cameron, 1907
capucinae	Cotesia	(Fischer, 1961)
cara	Promicrogaster	Nixon, 1965
carbonaria	Deuterixys	(Wesmael, 1837)
carbonarius	Microgaster	Holmgren, 1868
carbonarius	Microgaster	Ratzeburg, 1848
carborugosa	Dolichogenidea	Liu & Chen, 2019
carduicola	Cotesia	(Packard, 1881)
carinachicaizae	Glyptapanteles	Arias-Penna, 2019
carinata	Microplitis	Ashmead, 1900
carinata	Microgaster	Bengtsson, 1926
carinata	Microgaster	Packard, 1881
carinata	Microplitis	Song & Chen, 2008
carinatus	Glyptapanteles	(Szépligeti, 1913)
carinatus	Microplitis	Song & Chen, 2008
carinicollis	Microplitis	(Cameron, 1905)
cariniger	Diolcogaster	(Granger, 1949)
caris	Microgaster	Nixon, 1968
carlhuffakeri	Glyptapanteles	Arias-Penna, 2019
carloscastilloi	Apanteles	Fernández-Triana, 2014
carlosespinachi	Pseudapanteles	Fernández-Triana & Whitfield, 2014
carlosguadamuzi	Apanteles	Fernández-Triana, 2014
carlosmanuelrodriguezi	Dolichogenidea	Fernandez-Triana & Boudreault, 2019
carlosrodriguezi	Apanteles	Fernández-Triana, 2014
carlosrodriguezi	Pseudapanteles	Fernández-Triana & Whitfield, 2014
carlossarmientoi	Glyptapanteles	Arias-Penna, 2019
carlosviquezi	Apanteles	Fernández-Triana, 2014
carloszunigai	Apanteles	Fernández-Triana, 2014
carlrettenmeyeri	Glyptapanteles	Arias-Penna, 2019
carolinacanoae	Apanteles	Fernández-Triana, 2014
carolinae	Distatrix	Fernández-Triana, 2010
carpatus	Apanteles	(Say, 1836)
carposinae	Dolichogenidea	(Wilkinson, 1938)
carteri	Microplitis	Walley, 1932
cassander	Larissimus	Nixon, 1965
cassiae	Apanteles	Chalikwar & Rao, 1982
cassianus	Glyptapanteles	(Riley, 1881)
cato	Apanteles	de Saeger, 1944
cato	Apanteles	Nixon, 1967
catonix	Dolichogenidea	(Shenefelt, 1972)
cauda	Dolichogenidea	Song & Chen, 2004
caudatus	Apanteles	Muesebeck, 1922
cavatiptera	Apanteles	Chen & Song, 2004
cavatithoracicus	Apanteles	Chen, 2001
cavifrons	Apanteles	Nixon, 1965
cebes	Apanteles	Nixon, 1965
cebes	Microplitis	Nixon, 1970
cecidiptae	Apanteles	(Brèthes, 1916)
celsa	Dolichogenidea	(Papp, 1975)
celsoazevedoi	Glyptapanteles	Arias-Penna, 2019
centroamericanus	Protomicroplitis	Fernandez-Triana 2015
cerales	Distatrix	(Nixon, 1965)
ceratomiae	Microplitis	Riley, 1881
ceratomiae actuosus	Microplitis	Riley, 1881
cerberus	Apanteles	Nixon, 1965
cerialis	Dolichogenidea	(Nixon, 1976)
cernus	Hypomicrogaster	Valerio, 2015
cerurae	Cotesia	(Muesebeck, 1926)
cerurae	Microplitis	Matsumura, 1921
cestius	Apanteles	Nixon, 1965
ceto	Choeras	(Nixon, 1965)
ceylonica	Fornicia	Wilkinson, 1928
chacoensis	Microplitis	(Cameron, 1908)
chalcomelas	Apanteles	Nixon, 1965
chalcoscelidis	Fornicia	Wilkinson, 1936
changbaiensis	Dolichogenidea	Liu & Chen, 2018
changbaishanus	Microplitis	Song & Chen, 2008
changhingensis	Apanteles	Chu, 1937
chaoi	Diolcogaster	(Luo & You, 2003)
characomae	Apanteles	Risbec, 1951
charadrae	Cotesia	(Muesebeck, 1921)
chares	Cotesia	(Nixon, 1965)
charlesmicheneri	Glyptapanteles	Arias-Penna, 2019
charlesporteri	Glyptapanteles	Arias-Penna, 2019
chatterjeei	Apanteles	Sharma & Chatterjee, 1970
cheesmanae	Cotesia	(Wilkinson, 1928)
cheles	Dolichogenidea	(Nixon, 1972)
chidra	Glyptapanteles	Rousse & Gupta, 2013
chilensis	Venanus	Mason, 1981
chilo luteelli	Apanteles	You, Xiong & Wang, 1985
chilocida	Apanteles	Viereck, 1912
chiloluteelli	Cotesia	(You, Xiong & Wang, 1985)
chiloniponellae	Cotesia	(You & Wang, 1990)
chilonis	Cotesia	(Munakata, 1912)
chinensis	Cotesia	(Wilkinson, 1930)
chiricahuensis	Pholetesor	Whitfield, 2006
chivensis	Microplitis	Telenga, 1955
chloris	Apanteles	Nixon, 1965
chookolis	Miropotes	Austin, 1990
choreuti	Rhygoplitis	(Viereck, 1912)
choui	Microplitis	Xu & He, 2000
chrisdarlingi	Glyptapanteles	Arias-Penna, 2019
chrisgrinteri	Glyptapanteles	Arias-Penna, 2019
christerhanssoni	Glyptapanteles	Arias-Penna, 2019
christianafigueresae	Pseudapanteles	Fernández-Triana & Whitfield, 2014
christianzunigai	Apanteles	Fernández-Triana, 2014
chrysippi	Cotesia	(Viereck, 1911)
chrysis	Dolichogenidea	(Nixon, 1973)
chrysosternis	Microgaster	(Tobias, 1986)
chrysostictus	Apanteles	Marshall, 1889
chrysostigma	Microplitis	Tobias, 1964
chui	Microplitis	Xu & He, 2002
cienci	Billmasonius	Fernandez-Triana & Boudreault, 2018
cincta	Microplitis	Ashmead, 1891
cincta	Microgaster	Provancher, 1881
cincticornis	Diolcogaster	(de Saeger, 1944)
cinctiformis	Sathon	(Viereck, 1911)
cinerosa	Dolichogenidea	(Papp, 1971)
cingiliae	Cotesia	(Muesebeck, 1931)
cingulata	Diolcogaster	(Granger, 1949)
cingulicornis	Apanteles	Granger, 1949
cinnarae	Dolichogenidea	Gupta, Lokhande & Soman, 2013
cinthiabarrantesae	Apanteles	Fernández-Triana, 2014
cinyras	Glyptapanteles	(de Saeger, 1944)
circinus	Nyereria	(de Saeger, 1944)
circumflexus	Sathon	Williams, 1988
circumlatus	Pholetesor	Kotenko, 2007
circumscriptus	Pholetesor	(Nees, 1834)
circumvecta	Rasivalva	(Lyle, 1918)
ciriloumanai	Apanteles	Fernández-Triana, 2014
cirphicola	Cotesia	(Bhatnagar, 1950)
ciscaucasicus	Choeras	(Tobias, 1971)
citroloma	Alphomelon	Deans, 2003
claniae	Dolichogenidea	(You & Zhou, 1990)
clanisae	Glyptapanteles	Gupta, 2013
claritibia	Diolcogaster	(Papp, 1959)
clathrata	Fornicia	Brullé, 1846
claudiamartinezae	Glyptapanteles	Arias-Penna, 2019
clausa	Dolichogenidea	Liu & Chen, 2019
claustrata	Apanteles	Gautier & Bonnamour, 1923
clavata	Dolichogenidea	(Provancher, 1881)
clavitergum	Snellenius	Austin & Dangerfield, 1993
cleo	Parapanteles	(Nixon, 1967)
cleoceridis	Apanteles	Marshall, 1889
cleora	Cotesia	(Nixon, 1974)
clepta	Cotesia	(Tobias, 1986)
clethrogynae	Cotesia	Long, 2014
clisiocampae	Cotesia	(Ashmead, 1903)
clita	Apanteles	Nixon, 1965
cloelia	Illidops	(Nixon, 1965)
coactus	Microplitis	(Lundbeck, 1896)
cockerelli	Apanteles	Muesebeck, 1921
cocotis	Apanteles	Wilkinson, 1934
coedicius	Apanteles	Nixon, 1965
coenonymphae	Diolcogaster	(Watanabe, 1937)
coequata	Dolichogenidea	(Nixon, 1967)
coffea	Dolichogenidea	(Wilkinson, 1930)
coffeellae	Apanteles	Muesebeck, 1958
coilus	Apanteles	Nixon, 1965
colchica	Dolichogenidea	(Tobias, 1976)
colemani	Glyptapanteles	(Viereck, 1912)
coleophorae	Dolichogenidea	(Wilkinson, 1938)
collessi	Buluka	Austin & Dangerfield, 1992
colombiana	Deuterixys	Whitfield & Oltra, 2005
coloradensis	Microplitis	Muesebeck, 1922
colorados	Exix	Mason, 1981
columbica	Exix	Mason, 1981
combinatus	Microplitis	(Papp, 1984)
comes	Apanteles	Wilkinson, 1940
commoni	Pseudofornicia	(Austin & Dangerfield, 1992)
complanatus	Apanteles	Lyle, 1916
completus	Alloplitis	Mason, 1981
complexus	Parapanteles	Valerio & Janzen, 2009
compressiabdominis	Iconella	(You & Tong, 1991)
compressifemur	Choeras	Chen & Song, 2004
compressithorax	Cotesia	(Hedqvist, 1965)
compressiventris	Glyptapanteles	(Muesebeck, 1921)
compressus	Glyptapanteles	(Muesebeck, 1919)
comptanae	Microgaster	Viereck, 1911
conanchetorum	Apanteles	Viereck, 1917
concentrica	Dolichogenidea	Liu & Chen, 2018
concinnus	Glyptapanteles	(Muesebeck, 1958)
concinnus	Apanteles	Muesebeck, 1958
concordalis	Apanteles	Cameron, 1911
condarensis	Deuterixys	(Tobias, 1960)
conforme	Alphomelon	(Muesebeck, 1958)
confusa	Microgaster	Papp, 1971
confusus	Microplitis	Muesebeck, 1922
confusus	Pholetesor	Liu & Chen, 2016
congensis	Alloplitis	(de Saeger, 1944)
congesta	Microgaster	Nees, 1834
congestiformis	Cotesia	(Viereck, 1923)
congoensis	Venanides	(de Saeger, 1941)
congregata	Cotesia	(Say, 1836)
congregatiformis	Microgaster	Viereck, 1917
coniferae	Dolichogenidea	(Haliday, 1834)
coniferens	Philoplitis	Nixon, 1965
coniferoides	Dolichogenidea	(Papp, 1972)
connexa	Diolcogaster	(Nees, 1834)
conon	Apanteles	Nixon, 1965
conopiae	Promicrogaster	(Watanabe, 1934)
conopomorphae	?Glyptapanteles	Tsang & You, 2007
conpuncta	Dolichogenidea	Liu & Chen, 2019
consimilis	Choeras	(Viereck, 1911)
consors	Microgaster	Nixon, 1968
conspersae	Apanteles	Fiske, 1911
conspicabilis	Apanteles	de Saeger, 1944
consularis	Microgaster	Haliday, 1834
contactus	Apanteles	Papp, 1977
contaminatus	Apanteles	(Haliday, 1834)
contemptus	Apanteles	Nixon, 1965
contergita	Dolichogenidea	Song & Chen, 2004
contextus	Microgaster	Imhof & Labram, 1836
continuus	Parapanteles	Valerio & Whitfield, 2009
contortus	Apanteles	Tobias, 1964
contubernalis	Microgaster	Marshall, 1898
coracinus	Microgaster	Thomson, 1895
corbetti	Glyptapanteles	(Wilkinson, 1928)
cordiae	Dolichogenidea	Ahmad, 2019 & Pandey
cordoi	Apanteles	de Santis, 1980
coresia	Apanteles	Nixon, 1973
coretas	Dolichogenidea	(Nixon, 1965)
cornicula	Apanteles	Chen & Song, 2004
coronata	Diolcogaster	(de Saeger, 1944)
corpustriacolor	Wilkinsonellus	Arias-Penna, Zhang & Whitfield, 2014
corriemoreauae	Glyptapanteles	Arias-Penna, 2019
corvina	Dolichogenidea	(Reinhard, 1880)
corylicolus	Cotesia	(Tobias, 1986)
coryphe	Cotesia	(Nixon, 1974)
cosmopterygivorus	Apanteles	Liu & Chen, 2014
covino	Parapanteles	Rousse, 2013
coxalis	Apanteles	Szépligeti, 1911
coxalis	Diolcogaster	(de Saeger, 1944)
coxalis	Apanteles	Muesebeck, 1926
crambi	Cotesia	(Weed, 1887)
crantor	Apanteles	Nixon, 1965
crassa	Dolichogenidea	Liu & Chen, 2019
crassiantenna	Microplitis	Song & Chen, 2008
crassicornis	Apanteles	(Provancher, 1886)
crassicornis	Microgaster	Ruthe, 1860
crassicornis	Microgaster	Provancher
crassifemoralis	Microplitis	Alexeev, 1971
crassifemorata	Cotesia	van Achterberg, 2006
crataegi	Microgaster	Ratzeburg, 1844
crates	Apanteles	Nixon, 1965
creata	Apanteles	Balevski, 1980
creatonoti	Glyptapanteles	(Viereck, 1912)
credne	Dolichogenidea	(Nixon, 1973)
crenulatus	Microplitis	(Provancher, 1888)
crenulatus	Microgaster	Granger, 1949
creon	Miropotes	Nixon, 1965
crispulae	Apanteles	Blanchard, 1943
cristianalemani	Apanteles	Fernández-Triana, 2014
crius	Apanteles	Nixon, 1965
croceicornis	Apanteles	Muesebeck, 1958
croceipes	Microplitis	(Cresson, 1872)
crocidolomiae	Apanteles	Ahmad, 1945
crocina	Hypomicrogaster	Valerio, 2015
crocostethus	Alphomelon	Deans, 2003
croizati	Austrocotesia	Valerio & Whitfield, 2005
crouzelae	Apanteles	de Santis, 1967
crouzeli	Apanteles	Blanchard, 1947
cruciatus	Microgaster	Ratzeburg, 1844
crudelis	Apanteles	Papp, 1971
cubitellanus	Microplitis	Xu & He, 2000
cucurbita	Dolichogenidea	Liu & Chen, 2019
cultellata	Cotesia	(Tobias, 1966)
cultrator	Apanteles	Marshall, 1885
cultriformis	Dolichogenidea	Song & Chen, 2004
cuneiformis	Apanteles	Song & Chen, 2004
cuprea	Cotesia	(Lyle, 1925)
curticalcar	Deuterixys	Zeng & Chen, 2011
curticornis	Diolcogaster	(Granger, 1949)
curticornis	Venanides	(Granger, 1949)
curvicaudatus	Apanteles	Granger, 1949
curvicrus	Microgaster	Thomson, 1895
curvinervus	Neoclarkinella	(Song & Chen, 2014)
curvulus	Microgaster	Thomson, 1895
cushmani	Apanteles	Viereck, 1912
cuspidalis	Distatrix	(de Saeger, 1944)
cyamon	Dolichogenidea	(Nixon, 1967)
cyane	Dolichogenidea	(Nixon, 1965)
cyaniridis	Cotesia	(Riley, 1889)
cyclorhaphus	Parapanteles	(de Saeger, 1944)
cynthiacorderoae	Apanteles	Fernández-Triana, 2014
cynthiae	Cotesia	(Nixon, 1974)
cyprioides	Apanteles	Nixon, 1965
cypris	Apanteles	Nixon, 1965
cytherea	Dolichogenidea	(Nixon, 1972)
daimenes	Apanteles	Nixon, 1965
daira	Wilkinsonellus	(Nixon, 1965)
daitojimensis	Microplitis	Sonan, 1940
dakotae	Apanteles	Muesebeck, 1921
daktulios	Hypomicrogaster	Valerio, 2015
dalosoma	Glyptapanteles	de Santis, 1987
danaisae	Cotesia	(Hedqvist, 1965)
danieli	Janhalacaste	Fernandez-Triana & Boudreault, 2018
daniellopezi	Promicrogaster	Fernandez-Triana & Boudreault, 2016
danyi	Agupta	Fernandez-Triana & Boudreault, 2018
daphne	Choeras	(Nixon, 1965)
dapkeyae	Mariapanteles	Fernández-Triana, 2012
daretrizoi	Promicrogaster	Fernandez-Triana & Boudreault, 2016
darignac	Parapanteles	Rousse, 2013
darjeelingensis	Glyptapanteles	(Sharma & Chatterjee, 1970)
dauricus	Illidops	Kotenko, 2007
daveroubiki	Glyptapanteles	Arias-Penna, 2019
daveschindeli	Glyptapanteles	Arias-Penna, 2019
davesmithi	Glyptapanteles	Arias-Penna, 2019
davidwahli	Glyptapanteles	Arias-Penna, 2019
debilitata	Microgaster	Papp, 1976
decaryi	Cotesia	(Granger, 1949)
decens	Microplitis	Tobias, 1964
deceptor	Microgaster	Nixon, 1968
decipiens	Microplitis	Prell, 1925
decoloratus	Apanteles	Granger, 1949
decora	Dolichogenidea	(Haliday, 1834)
deductor	Microgaster	Nixon, 1968
deepica	?Apanteles	Rao & Chalikwar, 1971
deifiliadavilae	Apanteles	Fernández-Triana, 2014
delhiensis	Apanteles	Muesebeck & Subba Rao, 1958
deliadis	Cotesia	(Bingham, 1906)
deliasa	Glyptapanteles	Austin & Dangerfield, 1992
delicata	Austrocotesia	Austin & Dangerfield, 1992
delicata	Cotesia	(Howard, 1897)
delitutus	Protapanteles	(Papp, 1984)
delphinensis	Cotesia	(Granger, 1949)
deltis	Hypomicrogaster	Valerio, 2015
demades	Parapanteles	(Nixon, 1965)
demeter	Venanides	(Wilkinson, 1934)
demolitor	Microplitis	Wilkinson, 1934
dendrolimi	Apanteles	Matsumura, 1926
dendrolimusi	Apanteles	Matsumura, 1926
dentatus	Apanteles	Muesebeck, 1958
deplanatus	Apanteles	Muesebeck, 1957
depressa	Cotesia	(Viereck, 1912)
depressariae	Apanteles	Muesebeck, 1931
depressithorax	Cotesia	(Tobias, 1964)
deprimator	Microplitis	(Fabricius, 1798)
deprimatrix	Microgaster	Schulz, 1906
derivatus	Apanteles	Long, 2010
derogatae	Apanteles	Watanabe, 1935
desantisi	Apanteles	Blanchard, 1947
desertorum	Microplitis	Telenga, 1955
desertus	Microplitis	Alexeev, 1977
despectus	Apanteles	Nixon, 1965
desueta	Rasivalva	Papp, 1989
detractus	Alloplitis	(Walker, 1860)
detrectans	Iconella	(Wilkinson, 1928)
diacrisiae	Cotesia	(Gahan, 1917)
diacrisiae	Apanteles	Risbec, 1951
dianariaspennae	Sendaphne	Fernandez-Triana & Whitfield, 2014
diaphaniae	Hypomicrogaster	Muesebeck, 1958
diaphantus	Dolichogenidea	(Nixon, 1965)
diatraeae	Apanteles	Muesebeck, 1921
dichromus	Diolcogaster	Saeed, Austin & Dangerfield, 1999
dickyui	Apanteles	Fernández-Triana, 2014
dictyoplocae	Cotesia	(Watanabe, 1940)
dictys	Apanteles	Nixon, 1965
didiguadamuzi	Apanteles	Fernández-Triana, 2014
dido	Apanteles	Nixon, 1965
diegoalpizari	Apanteles	Fernández-Triana, 2014
diegocamposi	Glyptapanteles	Arias-Penna, 2019
diegotorresi	Apanteles	Fernández-Triana, 2014
difficilis	Microgaster	Nees, 1834
dignus	Pseudapanteles	(Muesebeck, 1938)
dilecta	Dolichogenidea	(Haliday, 1834)
diluta	Microgaster	Ratzeburg, 1852
dimidiata	Microgaster	Wesmael, 1837
diniamartinezae	Apanteles	Fernández-Triana, 2014
diocles	Apanteles	Nixon, 1965
dion	Apanteles	Nixon, 1965
dioryctriae	?Apanteles	Wilkinson, 1938
dioryctriae	?Apanteles	Wilkinson, 1938
dioryctriphagous	Dolichogenidea	Liu & Chen, 2018
diourbeli	Apanteles	Risbec, 1951
diparopsidis	Dolichogenidea	(Lyle, 1927)
dipika	Diolcogaster	(Bhatnagar, 1950)
dirphiae	?Apanteles	Silva Figueroa, 1917
discoidus	Microgaster	Xu & He, 2000
discreta	Dolichogenidea	(Szépligeti, 1914)
disparis	Cotesia	(Tobias, 1986)
disputabile	Alphomelon	(Ashmead, 1900)
dissimilis	Apanteles	Nixon, 1965
dissors	Choeras	(Nixon, 1965)
distatus	Glyptapanteles	Papp, 1990
diurnii	Cotesia	Rao & Nikam, 1984
diversa	Cotesia	(Muesebeck & Walkely, 1951)
dixianus	Pholetesor	Whitfield, 2006
dmitriyi	Pholetesor	Kotenko, 2007
docilis	Microplitis	Nixon, 1970
dolens	Microplitis	Marshall, 1885
dolichocephalus	Dolichogenidea	(Muesebeck, 1921)
dondavisi	Prasmodon	Fernández-Triana & Whitfield, 2014
donquickei	Glyptapanteles	Arias-Penna, 2019
donstonei	Snellenius	Fernandez-Triana & Whitfield, 2015
dores	Apanteles	Nixon, 1965
dorislagosae	Glyptapanteles	Arias-Penna, 2019
dornator	Microplitis	(Papp, 1987)
dorsalis	Choeras	(Spinola, 1808)
dotus	Apanteles	Nixon, 1965
drupes	Apanteles	Nixon, 1965
drusilla	Dolichogenidea	(Nixon, 1972)
dryas	Dolichogenidea	(Nixon, 1965)
ductilis	Microgaster	Nixon, 1968
dudichi	Microgaster	Papp, 1961
dumosus	Apanteles	Liu & Chen, 2014
duniagarciae	Apanteles	Fernández-Triana, 2014
duo	Hypomicrogaster	Valerio, 2015
duocolor	Diolcogaster	Gupta & Fernandez-Triana, 2015
duplicatus	Apanteles	Brèthes, 1922
duris	Diolcogaster	(Nixon, 1965)
duvalierbricenoi	Apanteles	Fernández-Triana, 2014
duvauae	?Microgaster	Brèthes, 1916
dzangasangha	Philoplitis	Fernandez-Triana & Ranjith, 2019
dzhanybeki	Apanteles	Tobias, 1986
earina	Diolcogaster	(Wilkinson, 1929)
earterus	Dolichogenidea	(Wilkinson, 1930)
ecdytolophae	Hypomicrogaster	Muesebeck, 1922
echeriae	Parapanteles	Gupta, Pereira & Churi, 2013
eclectes	Diolcogaster	(Nixon, 1965)
eclectes extentus	Protomicroplitis	Papp, 1974
ecuadorius	Glyptapanteles	Whitfield, 2002
ecus	Hypomicrogaster	Nixon, 1965
eddycastroi	Promicrogaster	Fernandez-Triana & Boudreault, 2016
edgardpalacioi	Glyptapanteles	Arias-Penna, 2019
edgarjimenezi	Apanteles	Fernández-Triana, 2014
edithae	Clarkinella	Mason, 1981
edithlopezae	Apanteles	Fernández-Triana, 2014
eduardoramirezi	Apanteles	Fernández-Triana, 2014
edwardsii	Apanteles	Riley, 1889
edwinapuii	Apanteles	Fernández-Triana, 2014
edwinnarvaezi	Glyptapanteles	Arias-Penna, 2019
effrena	Cotesia	(Wilkinson, 1928)
eguchii	Apanteles	Watanabe, 1935
eimyobandoae	Promicrogaster	Fernandez-Triana & Boudreault, 2016
elaeodes	Cotesia	(de Saeger, 1944)
elagabalus	Apanteles	Nixon, 1965
eldarayae	Apanteles	Fernández-Triana, 2014
eleagnellae	Dolichogenidea	(Tobias, 1976)
electilis	Illidops	(Tobias, 1964)
electrae	Cotesia	(Viereck, 1912)
elegans	Microgaster	Herrich-Schäffer, 1838
elegans	Apanteles	Blanchard, 1936
eliethcantillanoae	Apanteles	Fernández-Triana, 2014
eliniae	Cotesia	Papp, 1989
elongata	Cotesia	Zargar & Gupta, 2019
elpis	Pholetesor	(Nixon, 1973)
em	Parapanteles	Valerio & Whitfield, 2009
emarginata	Dolichogenidea	(Nees, 1834)
emarginata	Apanteles	Riley, 1889
emesa	Promicrogaster	(Nixon, 1965)
eminens	Prasmodon	Nixon, 1965
eminius	Microplitis	(Papp, 1987)
empretiae	Cotesia	(Viereck, 1913)
endemus	Protapanteles	(Nixon, 1965)
endii	Cotesia	(Sathe & Ingawale, 1995)
endymion	Parapanteles	(Wilkinson, 1932)
enephes	Protapanteles	(Nixon, 1965)
ensiformis	Dolichogenidea	(Ratzeburg, 1844)
ensiger	Dolichogenidea	(Say, 1836)
enypiae	Cotesia	(Mason, 1959)
eowilsoni	Glyptapanteles	Arias-Penna, 2019
epagoges	Microgaster	Gahan, 1917
epaphus	Choeras	(Nixon, 1965)
epaphus	Nyereria	(de Saeger, 1944)
epectina	Diolcogaster	(de Saeger, 1944)
epectinopsis	Diolcogaster	(de Saeger, 1944)
ephestiae	Apanteles	Baker, 1895
ephyrae	Protapanteles	Ashmead, 1898
epiblemae	Apanteles	Muesebeck, 1935
epijarbi	Apanteles	Rao, 1953
epinotiae	Apanteles	Viereck, 1912
epinotiae	Apanteles	Fischer, 1962
epinoticida	Apanteles	Fischer, 1966
epipagis	Hypomicrogaster	Valerio, 2015
epiplemicidus	Parapanteles	(de Saeger, 1941)
equestris	Microgaster	Haliday, 1834
erasmi	Dolichogenidea	(Nixon, 1972)
erdoesi	Dolichogenidea	(Papp, 1973)
eremitus	Microplitis	Reinhard, 1880
erenadupontae	Prasmodon	Braet & Fernández-Triana, 2014
erevanica	Dolichogenidea	(Tobias, 1976)
erickduartei	Apanteles	Fernández-Triana, 2014
erictepei	Glyptapanteles	Arias-Penna, 2019
erigone	Promicrogaster	Nixon, 1965
erionotae	Cotesia	(Wilkinson, 1928)
eriophyes	Apanteles	Nixon, 1965
eriphyle	Apanteles	Nixon, 1965
eros	Dolichogenidea	(Wilkinson, 1932)
eros	Parapanteles	Gupta, 2014
errans	Pholetesor	(Nixon, 1973)
errator	Cotesia	(Nixon, 1974)
erro	Diolcogaster	(Nixon, 1965)
erro	Microgaster	Nixon, 1968
erse	Apanteles	Nixon, 1965
erucidoctus	Markshawius	Fernandez-Triana & Boudreault, 2018
eryphanidis	Glyptapanteles	(Whitfield, 2011)
erythrocephala	Deuterixys	Whitfield & Oltra, 2005
erythrogaster	Microplitis	Abdinbekova, 1969
esha	Parapanteles	Gupta, 2014
espera	Hypomicrogaster	Valerio, 2015
espinachi	Microplitis	Walker, 2003
espinosai	?Apanteles	Porter, 1920
esthercentenoae	Apanteles	Fernández-Triana, 2014
etiellae	Iconella	(Viereck, 1911)
etiellae	Apanteles	isolatus Muesebeck, 1955
eublemmae	Apanteles	Nixon, 1965
eucalypti	Dolichogenidea	Austin & Allen, 1989
euchaetis	Cotesia	(Ashmead, 1898)
eucosmae	Glyptapanteles	(Wilkinson, 1929)
eugeni	Sathon	(Papp, 1972)
eugeniaphilipsae	Apanteles	Fernández-Triana, 2014
eulipis	Cotesia	(Nixon, 1974)
eulogiosequeirai	Apanteles	Fernández-Triana, 2014
eunomiae	Cotesia	Shaw, 2009
euphobetri	Cotesia	(Blanchard, 1935)
euphorbiae	Microgaster	Bouché, 1834
euphydryidis	Cotesia	(Muesebeck, 1921)
eupolis	Apanteles	Nixon, 1965
eupolis	Microgaster	Nixon, 1968
euprocti	Cotesia	Sathe, 2005
euproctidis	Distatrix	(Ullyett, 1946)
euproctisiphagus	Glyptapanteles	(Ahmad, 1945)
euryale	Cotesia	(Nixon, 1974)
eurygaster	?Microgaster	(Cameron, 1911)
eurynome	Apanteles	Nixon, 1965
eurytergis	Apanteles	de Saeger, 1941
eusirus	Microplitis	Lyle, 1921
eutelus	Glyptapanteles	(de Saeger, 1941)
euterpe	Diolcogaster	(Nixon, 1965)
euthaliae	Cotesia	(Bhatnagar, 1950)
evadne	Dolichogenidea	(Nixon, 1955)
evadne	Apanteles	Nixon, 1965
evadnix	Apanteles	Shenefelt, 1972
evagata	Cotesia	(Papp, 1973)
evander	Apanteles	Nixon, 1965
evanidus	Apanteles	Papp, 1975
evansi	Apanteles	Nixon, 1971
evonymellae	Dolichogenidea	(Bouché, 1834)
evrys	Hypomicrogaster	Valerio, 2015
excellentis	Dolichogenidea	Liu & Chen, 2019
excisus	Microplitis	Telenga, 1955
exelastisae	Cotesia	(Bhatnagar, 1950)
exigua	Austrocotesia	Austin & Dangerfield, 1992
exiguus	?Microgaster	Haliday, 1834
exiguus	Microgaster	Haliday, 1834
exilis	Dolichogenidea	(Haliday, 1834)
expulsus	Parapanteles	(Turner, 1919)
extentus	Pholetesor	(Papp, 1977)
fabiae	Glyptapanteles	(Wilkinson, 1928)
fabiancastroi	Promicrogaster	Fernandez-Triana & Boudreault, 2016
fabriciocambroneroi	Promicrogaster	Fernandez-Triana & Boudreault, 2016
facetosa	Diolcogaster	(Weed, 1888)
fakhrulhajiae	Dolichogenidea	(Mahdihassan, 1925)
fakhrulhajiae nagoliensis	Apanteles	Mahdihassan, 1955
falcator	Dolichogenidea	(Ratzeburg, 1852)
falcatus	Sathon	(Nees, 1834)
fallax	Parapanteles	(de Saeger, 1944)
famula	Microgaster	Nixon, 1968
fasciatae	Apanteles	Gautier & du Dresnay, 1926
fascifemorata	Cotesia	van Achterberg, 2006
fasciipennis	Diolcogaster	(Gahan, 1918)
faucula	Dolichogenidea	(Nixon, 1972)
fausta	Sathon	(Nixon, 1973)
faustina	Apanteles	Nixon, 1965
federicomatarritai	Apanteles	Fernández-Triana, 2014
fedtschenkoi	Iconella	(Kotenko, 1986)
felipechavarriai	Apanteles	Fernández-Triana, 2014
felipechavarriai	Snellenius	Fernandez-Triana & Whitfield, 2015
felipei	Mariapanteles	Whitfield, 2012
felipesotoi	Glyptapanteles	Arias-Penna, 2019
felixcarmonai	Apanteles	Fernández-Triana, 2014
feltiae	Apanteles	Viereck, 1912
feltiae	Microplitis	Muesebeck, 1922
femoralamericana	Microgaster	Shenefelt, 1973
femoralis	Microgaster	Bouché, 1834
femoralis	Microgaster	Muesebeck, 1922
femoratus	Glyptapanteles	Ashmead, 1906
femurnigrum	Microgaster	Provancher, 1886
ferfernandezi	Glyptapanteles	Arias-Penna, 2019
fernandeztrianai	Dolichogenidea	Abdoli & Talebi, 2019
fernandochavarriai	Apanteles	Fernández-Triana, 2014
ferruginea	Cotesia	(Marshall, 1885)
ferruginea	Microgaster	Xu & He, 2000
ficicola	Dolichogenidea	Donaldson, 1991
ficus	Glyptapanteles	(Granger, 1949)
figueresi	Microplitis	Walker, 2003
fijienis	Wilkinsonellus	Arias-Penna, Zhang & Whitfield, 2014
fijiensis	Wilkinsonellus	Arias-Penna, Zhang & Whitfield, 2014
filizinancae	Microgaster	Koçak & Kemal, 2013
finchi	Dolichogenidea	Fagan-Jeffries & Austin, 2018
firmus	Apanteles	Telenga, 1949
firmus rufipes	Apanteles	Telenga, 1955
fischeri	Microgaster	Papp, 1960
fiskei	Cotesia	(Viereck, 1910)
fistulae	Apanteles	Wilkinson, 1928
flagellator	Cotesia	(Wilkinson, 1930)
flagitata	Cotesia	(Papp, 1971)
flammea	Diolcogaster	Salgado-Neto & Fernández-Triana, 2018
flava	Distatrix	(Fernandez-Triana & van Achterberg, 2017)
flavatus	Apanteles	Ishida, 1915
flavicapus	Apanteles	Liu & Chen, 2014
flavicentrus	Apanteles	Long, 2010
flaviconchae	Cotesia	(Riley, 1881)
flavicornis	Cotesia	(Riley, 1889)
flavicorpus	Choeras	Song & Chen, 2014
flavicoxis	Glyptapanteles	(Marsh, 1979)
flavicrus	Wilkinsonellus	Long & van Achterberg, 2011
flavigaster	Apanteles	Long, 2010
flavigastrula	Dolichogenidea	Chen & Song, 2004
flavigleba	Pholetesor	Liu & Chen, 2016
flavilabris	Microgaster	Ratzeburg, 1844
flavipalpis	Microplitis	(Brullé, 1832)
flaviparvus	Pholetesor	Liu & Chen, 2016
flavipes	Chaoa	Luo, You & Xiao, 2004
flavipes	Cotesia	Cameron, 1891
flavipes	Diolcogaster	(Haliday, 1834)
flaviventris	Microgaster	Xu & He, 2002
flaviventris	Microgaster	Cresson, 1865
flaviventris	Microplitis	Ivanov, 1898
flaviventris	Apanteles	Ullyett, 1946
flaviventris	Microgaster	Xu & He, 2002
flavoabdominis	Pseudofornicia	(He & Chen, 1994)
flavofacialis	Sathon	(Granger, 1949)
flavolimbatus	Microgaster	Ratzeburg, 1848
flavostriata	Dolichogenidea	(Papp, 1977)
flavotorquata	Nyereria	(Granger, 1949)
flavovariatus	Glyptapanteles	(Muesebeck, 1921)
flexisulcus	Dolichogenidea	Liu & Chen, 2019
flexitergita	Dolichogenidea	Liu & Chen, 2019
floralis	Apanteles	Tobias, 1966
floridakeys	Promicrogaster	Fernandez-Triana, 2019
floridanus	Glyptapanteles	(Muesebeck, 1921)
flormoralesae	Apanteles	Fernández-Triana, 2014
florus	Apanteles	Nixon, 1965
fluctisulcus	Dolichogenidea	Liu & Chen, 2019
fluitantis	Apanteles	de Santis, 1980
fluvialis	Cotesia	(Balevski, 1980)
folia	Parapanteles	(Nixon, 1965)
fomes	Choeras	(Nixon, 1965)
fontinalis	Apanteles	de Saeger, 1944
forbesi	Apanteles	Viereck, 1910
fordi	Microplitis	Nixon, 1970
forensis	Nyereria	(Tobias, 1977)
formosa	Distatrix	(Wesmael, 1837)
formosae	Apanteles	Viereck, 1913
formosus	Choeras	Abdoli & Fernandez-Triana, 2019
forrestae	Dolichogenidea	Fagan-Jeffries & Austin, 2019
fortipes	Xanthomicrogaster	Cameron, 1911
fossulatus	Microgaster	Bouché, 1834
francescae	Markshawius	Fernandez-Triana & Boudreault, 2018
franciscopizarroi	Apanteles	Fernández-Triana, 2014
franciscoramirezi	Apanteles	Fernández-Triana, 2014
francopupulini	Microplitis	Fernandez-Triana & Whitfield, 2015
frater	Apanteles	Tobias, 1976
fraternus	Glyptapanteles	(Reinhard, 1880)
fraudulentus	Microplitis	(Papp, 1984)
freddyquesadai	Apanteles	Fernández-Triana, 2014
freddysalazari	Apanteles	Fernández-Triana, 2014
fredi	Apanteles	Austin & Dangerfield, 1989
frersi	Apanteles	(Brèthes, 1917)
frodoi	Shireplitis	Fernández-Triana & Ward, 2013
frustrata	Dolichogenidea	(Papp, 1975)
fujianensis	Choeras	Song & Chen, 2014
fujianicus	Microplitis	Song & Zhang, 2017
fulcriger	Microgaster	Wesmael, 1837
fuliginosus	Microgaster	Wesmael, 1837
fullawayi	Glyptapanteles	Austin & Dangerfield, 1992
fulvicornis	Microplitis	(Wesmael, 1837)
fulvicrus	Microgaster	Thomson, 1895
fulvigaster	Glyptapanteles	(Granger, 1949)
fulvipes	Glyptapanteles	(Haliday, 1834)
fulviventris	Choeras	Fernandez-Triana & Abdoli, 2019
fumea	Dolichogenidea	Liu & Chen, 2018
fumiferanae	Apanteles	Viereck, 1912
fumipennis	Microgaster	Ratzeburg, 1852
funalicauda	Dolichogenidea	Liu & Chen, 2018
fundulus	Apanteles	Nixon, 1965
furax	Parapanteles	(de Saeger, 1944)
furtim	Dolichogenidea	(Papp, 1977)
fusca	Microgaster	Papp, 1959
fuscicornis	Urogaster	Cameron, 1910
fuscinervis	Glyptapanteles	(Cameron, 1911)
fuscivora	Dolichogenidea	Walker, 1994
fuscus	Lathrapanteles	Williams, 1985
gabera	Cotesia	Papp, 1990
gabrielagutierrezae	Apanteles	Fernández-Triana, 2014
gabrielis	Apanteles	Gautier & Riel, 1919
gades	Cotesia	(Nixon, 1974)
gagates	Dolichogenidea	(Nees, 1834)
gahinga	Glyptapanteles	(de Saeger, 1944)
gainesvillensis	Promicrogaster	Fernandez-Triana, 2019
galatea	Apanteles	Nixon, 1965
galazia	Diolcogaster	Kotenko, 2007
galinarius	Microplitis	Kotenko, 2007
gallaediploppi	Pseudapanteles	Ashmead, 1899
galleriae	Apanteles	Wilkinson, 1932
gallicola	Dolichogenidea	(Giraud, 1869)
gandoensis	Apanteles	de Saeger, 1944
ganges	Nyereria	Rousse & Gupta, 2013
gansuensis	Dolichogenidea	Liu & Chen, 2018
garmani	Diolcogaster	(Ashmead, 1900)
garygibsoni	Apanteles	Fernández-Triana, 2014
garygibsoni	Glyptapanteles	Arias-Penna, 2019
garytaylori	Dolichogenidea	Fagan-Jeffries & Austin, 2019
gastropachae	Cotesia	(Bouché, 1834)
gavinbroadi	Glyptapanteles	Arias-Penna, 2019
gaytotini	Apanteles	Blanchard, 1959
gefidra	Diolcogaster	Kotenko, 2007
gelechia	Microgaster
gelechiae	Microgaster	Riley, 1869
gelechiae	Apanteles	Viereck, 1912
gelechiae trichotaphae	Microgaster	Walley, 1932
gelechiidivoris	Dolichogenidea	(Marsh, 1975)
gelleus	Snellenius	Nixon, 1965
genalis	Apanteles	Tobias, 1964
genorodriguezae	Glyptapanteles	Arias-Penna, 2019
gentilis	Dolichogenidea	(Nixon, 1967)
genuarnunezi	Dolichogenidea	Fernandez-Triana & Boudreault, 2019
geometrae	Nyereria	(Granger, 1949)
geometricae	Cotesia	Austin, 2000
geometrivora	Distatrix	(de Saeger, 1944)
gerarddelvarei	Glyptapanteles	Arias-Penna, 2019
gerardobandoi	Apanteles	Fernández-Triana, 2014
gerardoherrerai	Snellenius	Fernandez-Triana & Whitfield, 2015
gerardosandovali	Apanteles	Fernández-Triana, 2014
germani	Protomicroplitis	Ashmead, 1900
gerontius	Choeras	(Nixon, 1965)
gerontogeae	Parapanteles	Donaldson, 1991
gerulus	Microplitis	Papp, 1980
geryonis	Cotesia	(Marshall, 1885)
ghesquierei	Apanteles	de Saeger, 1941
ghesquierei	Fornicia	de Saeger, 1942
gialamensis	Apanteles	Long, 2007
gidjus	Microplitis	Austin & Dangerfield, 1993
gielisi	Choeras	van Achterberg, 2002
gillettei	Cotesia	(Baker, 1895)
girkanus	Apanteles	Tobias, 1976
gitebe	Apanteles	de Saeger, 1944
glabra	Dolichogenidea	(Papp, 1978)
glabrata	Cotesia	(Telenga, 1955)
glabrior	Microplitis	Alexeev, 1971
glabritergites	Microgaster	Xu & He, 2000
glacialis	Pholetesor	(Ashmead, 1902)
gladiator	Apanteles	Szépligeti, 1901
gladysrojasae	Apanteles	Fernández-Triana, 2014
glaphyra	Diolcogaster	(de Saeger, 1944)
gleditsia	Dolichogenidea	Liu & Chen, 2019
glenriverai	Apanteles	Fernández-Triana, 2014
globator	Ichneumon	Thunberg, 1822
globatus	Glyptapanteles	(Linnaeus, 1758)
glomerata	Cotesia	(Linnaeus, 1758)
glomerator	Ichneumon	Thunberg, 1822
gloriasihezarae	Apanteles	Fernández-Triana, 2014
glyphodes	Glyptapanteles	(Wilkinson, 1932)
gnarus	Choeras	(Tobias & Kotenko, 1984)
gobica	Dolichogenidea	(Papp, 1976)
gobustanica	Dolichogenidea	(Kotenko, 1986)
golovushkini	Dolichogenidea	(Kotenko, 1992)
gonopterygis	Cotesia	(Marshall, 1898)
goobitis	Miropotes	Austin, 1990
gordii	Cotesia	(Muesebeck, 1926)
goron	Apanteles	Nixon, 1965
gortynae	Microplitis	Riley, 1881
gossypinus	Ichneumon	Retzius, 1783
goughi	Microplitis	Austin & Dangerfield, 1993
gouleti	Pseudapanteles	Fernández-Triana, 2010
gouletorum	Ohenri	Fernandez-Triana & Boudreault, 2018
gowdeyi	Glyptapanteles	(Gahan, 1918)
gracilariae	Dolichogenidea	(Wilkinson, 1940)
gracilariae	Apanteles	Sonan, 1942
gracilicorne	Apanteles	Song & Chen, 2004
gracilipes	Apanteles	Song & Chen, 2004
gracilipes	Microgaster	Thomson, 1895
gracilis	Microgaster	Curtis, 1829
gracilis	Microgaster	Inanç, 1992
gracilis	Microgaster	Ruthe, 1860
gracilituba	Dolichogenidea	Song & Chen, 2004
gramini	Cotesia	Sathe & Rokade, 2005
grammata	Diolcogaster	Zeng & Chen, 2011
grammatitergitus	Choeras	Song & Chen, 2014
grandicula	Promicrogaster	(Wilkinson, 1929)
grandis	Microgaster	Thomson, 1895
grangeri	Diolcogaster	(Shenefelt, 1973)
grangeri	Dodogaster	Rousse, 2013
grantgentryi	Glyptapanteles	Arias-Penna, 2019
granulatus	Wilkinsonellus	Ahmad, Pandey, Haider & Shujauddin, 2005
grata	Dolichogenidea	(Kotenko, 1986)
gratiosa	Distatrix	(Wilkinson, 1930)
greeneyi	Venanus	Whitfield & Arias-Penna, 2011
gregalis	Cotesia	Yang & Wei, 2002
gregaria	Microgaster	(Schrank, 1781)
grenadensis	Apanteles	Ashmead, 1900
grenadensis	Urogaster	Ashmead, 1900
griffini	Cotesia	(Viereck, 1911)
grioti	Apanteles	Blanchard, 1943
guadaluperodriguezae	Apanteles	Fernández-Triana, 2014
guamensis	Apanteles	(Holmgren, 1868)
guanacastensis	Janhalacaste	Fernandez-Triana & Boudreault, 2018
guapo	Alloplitis	Nixon, 1965
guierae	Glyptapanteles	(Risbec, 1951)
guille	Hypomicrogaster	Valerio, 2015
guillermopereirai	Apanteles	Fernández-Triana, 2014
guizhouensis	Snellenius	Luo & You, 2005
gunnarbrehmi	Glyptapanteles	Arias-Penna, 2019
guyanensis	Glyptapanteles	(Cameron, 1911)
hadenae	Cotesia	(Muesebeck, 1926)
hadhramautensis	Keylimepie	van Achterberg & Fernández-Triana, 2017
hadrommata	Diolcogaster	Saeed, Austin & Dangerfield, 1999
hainanensis	Apanteles	Liu & Chen, 2015
halfordi	Apanteles	Ullyett, 1946
halidaii	Apanteles	Marshall, 1872
halidayi	Dolichogenidea	(Marshall, 1872)
halidayi	Microplitis	Fahringer, 1937
halisidotae	Cotesia	(Muesebeck, 1931)
hallii	Cotesia	(Packard, 1877)
hamakii	Dolichogenidea	(Watanabe, 1932)
hanniae	Pholetesor	(Valerio & Whitfield, 2003)
hanoii	Dolichogenidea	(Tobias & Long, 1990)
hanshouensis	Cotesia	(You & Xiong, 1983)
hansoni	Deuterixys	Whitfield & Oltra, 2005
hapaliae	Apanteles	de Saeger, 1941
harnedi	Microgaster	Muesebeck, 1922
harnedi	Apanteles	Viereck, 1912
haroldgreeneyi	Glyptapanteles	Arias-Penna, 2019
harpyiae	Apanteles	Niezabitowski, 1910
harrisi	Diolcogaster	Saeed, Austin & Dangerfield, 1999
harrisinae	Glyptapanteles	(Muesebeck, 1953)
harryramirezi	Apanteles	Fernández-Triana, 2014
harteni	Cotesia	Papp, 2003
harti	Apanteles	Viereck, 1910
hasorae	Dolichogenidea	Wilkinson, 1928
hatinhensis	Apanteles	Long, 2010
hawaiiensis	Protapanteles	Ashmead, 1901
hayati	Pholetesor	Akhtar, 2010
haywardi	Apanteles	Blanchard, 1947
hazelcambroneroae	Apanteles	Fernández-Triana, 2014
hebertbakeri	Microplitis	Fernandez-Triana & Whitfield, 2015
heberti	Venanus	Fernández-Triana, 2010
hebrus	Apanteles	Nixon, 1965
hectorsolisi	Apanteles	Fernández-Triana, 2014
hedwigi	Apanteles	Shenefelt, 1972
hedyleptae	Dolichogenidea	(Muesebeck, 1958)
hedymeles	Apanteles	Nixon, 1973
heichinensis	Apanteles	Sonan, 1942
hektos	Hypomicrogaster	Valerio, 2015
helavai	Venanus	Mason, 1981
heleios	Lathrapanteles	Williams, 1985
helespas	Choeras	Walker, 1996
helicoverpae	Microplitis	Xu & He, 2000
heliopae	Apanteles	Risbec, 1951
helle	Choeras	(Nixon, 1965)
helleni	Dolichogenidea	(Nixon, 1972)
hellulae	Apanteles	Risbec, 1951
hellulae crocidolomiae	Apanteles	Risbec, 1951
helmuthaguirrei	Glyptapanteles	Arias-Penna, 2019
hemara	Apanteles	Nixon, 1965
hemerobiellicida	Dolichogenidea	(Fischer, 1966)
hemiaurantius	Apanteles	van Achterberg & Ng, 2009
hemileucae	Cotesia	(Riley, 1881)
hemitheae	Parapanteles	(Wilkinson, 1928)
hemituba	Dolichogenidea	Liu & Chen, 2019
henicopus	Wilkinsonellus	(de Saeger, 1944)
henryhespenheidei	Glyptapanteles	Arias-Penna, 2019
henrytownesi	Glyptapanteles	Arias-Penna, 2019
herbertii	Glyptapanteles	(Ashmead, 1900)
hernanbravoi	Pseudapanteles	Fernández-Triana & Whitfield, 2014
hersilia	Apanteles	Nixon, 1965
hesperidivora	Cotesia	(Viereck, 1912)
heterocera	Diolcogaster	(de Saeger, 1944)
heterocera	Microgaster	de Saeger, 1944
heterocerus	Microplitis	(Ruthe, 1860)
heterotergis	Apanteles	Fahringer, 193)
heterusiae	Dolichogenidea	(Wilkinson, 1928)
hexagona	Dolichogenidea	Liu & Chen, 2019
hiberniae	Cotesia	(Kurdjumov, 1912)
hidaridis	Apanteles	Rohwer, 1922
hiero	Nyereria	(de Saeger, 1944)
hilaris	Dolichogenidea	(Haliday, 1834)
hillaryvillafuerteae	Promicrogaster	Fernandez-Triana & Boudreault, 2016
himalayensis	Microgaster	Cameron, 1910
hinzi	Diolcogaster	(Nixon, 1965)
hippotionus	Snellenius	Austin & Dangerfield, 1993
hirtariae	Protapanteles	(Kotenko & Tobias, 1986)
hirtifacialis	Microplitis	Song & You, 2008
hispalensis	Microplitis	Marshall, 1898
hispanica	Cotesia	(Oltra & Falco, 1996)
hoffmanni	?Apanteles	Silva Figueroa, 1917
holmgreni	Apanteles	Shenefelt, 1972
homocera	Diolcogaster	(de Saeger, 1944)
homoeosomae	Dolichogenidea	(Muesebeck, 1933)
homonae	Apanteles	Rohwer, 1922
honora	Cotesia	Papp, 1990
hoplites	Microgaster	Ratzeburg, 1848
horaeus	Apanteles	Kotenko, 1986
horni	Buluka	Gupta, 2013
horus	Glyptapanteles	(de Saeger, 1944)
hospes	Microgaster	Marshall, 1885
housatannuckorum	Apanteles	Viereck, 1917
hova	Microplitis	Granger, 1949
howelldalyi	Glyptapanteles	Arias-Penna, 2019
huachuca	Promicrogaster	Fernandez-Triana, 2019
huberi	Apanteles	Fernández-Triana, 2010
huddlestoni	Buluka	Austin, 1989
hugokonsi	Glyptapanteles	Arias-Penna, 2019
humbertolopezi	Apanteles	Fernández-Triana, 2014
hunanus	Pseudovenanides	Xiao & You, 2002
hungarica	Microgaster	Szépligeti, 1896
hupsos	Hypomicrogaster	Valerio, 2015
hyalina	Microgaster	Cresson, 1865
hyalinatus	Apanteles	Granger, 1949
hyalinipennis	Microplitis	Alexeev, 1971
hyalinis	Dolichogenidea	(Hedqvist, 1965)
hyblaeae	Dolichogenidea	(Wilkinson, 1928)
hydriae	Apanteles	Muesebeck, 1921
hydroeciae	Glyptapanteles	(You & Xiong, 1983)
hylas	Exoryza	(Wilkinson, 1932)
hymeniae	Apanteles	Wilkinson, 1935
hyperion	Cotesia	(de Saeger, 1944)
hypermnestrae	Glyptapanteles	Gupta & Pereira, 2012
hyphantiae	Microplitis	Ashmead, 1898
hyphantriae	Cotesia	(Riley, 1887)
hyphantriae	Microplitis	Ashmead, 1898
hypopygialis	Cotesia	(Granger, 1949)
hyposidrae	Parapanteles	(Wilkinson, 1928)
hypsipylae	Cotesia	(Wilkinson, 1928)
hypsipylae	Hypomicrogaster	de Santis, 1972
hyslopi	Apanteles	Viereck, 1910
iangauldi	Glyptapanteles	Arias-Penna, 2019
ianyarrowi	Glyptapanteles	Arias-Penna, 2019
iapetus	Protapanteles	(Nixon, 1976)
iarbas	Apanteles	Nixon, 1972
icartae	Apanteles	de Santis, 1967
icarti	Apanteles	Blanchard, 1960
ichiroi	Diolcogaster	Fernandez-Triana, 2018
icipe	Cotesia	Fernandez-Triana & Fiaboe, 2017
idia	Microplitis	Nixon, 1970
igae	Apanteles	Watanabe, 1932
iglesiasi	Distatrix	(Viereck, 1913)
ilarisaaksjarvi	Glyptapanteles	Arias-Penna, 2019
ilione	Dolichogenidea	(Nixon, 1967)
imbecilla	Fornicia	Chen & He, 1994
imitandus	Apanteles	Muesebeck, 1954
imitator	Hypomicrogaster	(Ashmead, 1900)
immissa	Dolichogenidea	(Papp, 1977)
immunis	Protapanteles	(Haliday, 1834)
impavidus	Apanteles	Gautier & du Dresnay, 1926
imperator	Dolichogenidea	(Wilkinson, 1939)
impiger	Apanteles	Muesebeck, 1958
importunus	Apanteles	Wilkinson, 1928
impressus	Microplitis	(Wesmael, 1837)
improvisus	Microplitis	(Papp, 1984)
impunctatus	Apanteles	Muesebeck, 1933
impura	Dolichogenidea	(Nees, 1834)
inae	Cuneogaster	Choi & Whitfield, 2006
inaron	Apanteles	Nixon, 1965
incertus	Protapanteles	(Ruthe, 1859)
inclusus	Glyptapanteles	(Ratzeburg, 1844)
incompleta	Dolichogenidea	(Szépligeti, 1914)
incurvata	Microgaster	Papp, 1976
incurvatus	Microplitis	Xu & He, 2002
incurvus	Apanteles	Liu & Chen, 2014
incystatae	Dolichogenidea	Fernandez-Triana, 2019
indica	Cotesia	Sathe & Rokade, 2005
indica	Diolcogaster	(Wilkinson, 1927)
indica	Diolcogaster	(Rao & Chalikwar, 1970)
indicaphagous	Dolichogenidea	Liu & Chen, 2018
indicus	Microplitis	Marsh, 1978
indicus	Parapanteles	(Bhatnagar, 1950)
indiensis	Glyptapanteles	(Marsh, 1979)
indonesiensis	Austinicotesia	Fernandez-Triana & Boudreault, 2018
inducta	Cotesia	(Papp, 1973)
ineminens	Diolcogaster	Zeng & Chen, 2011
inesolisae	Apanteles	Fernández-Triana, 2014
inexpectatus	Miropotes	van Achterberg & Fernandez-Triana, 2017
infima	Dolichogenidea	(Haliday, 1834)
infirmicarinatus	Choeras	Song & Chen, 2014
infirmus	Dolichogenidea	Liu & Chen, 2019
infula	Microplitis	(Kotenko, 1994)
infumata	Microgaster	Haliday, 1834
ingensis	Hypomicrogaster	Valerio, 2015
ingenuoides	Pholetesor	(Papp, 1971)
ingenuus	Pholetesor	(Tobias, 1964)
ingratus	Microgaster	Haliday, 1834
inops	Apanteles	Nixon, 1965
inquisitor	Dolichogenidea	(Wilkinson, 1928)
insidens	Microgaster	Ratzeburg, 1844
insignicaudatus	Apanteles	Granger, 1949
insignis	Choeras	(Muesebeck, 1938)
insolens	Beyarslania	(Wilkinson, 1930)
insolita	Hypomicrogaster	Valerio, 2015
insularis	Apanteles	Muesebeck, 1921
insularis	Diolcogaster	(Hedqvist, 1965)
integra	Diolcogaster	(Wilkinson, 1929)
intercedens	Pholetesor	(Tobias, 1977)
intercus	Microgaster	(Schrank, 1781)
intermedia	Microgaster	Ivanov, 1899
intermedius	Glyptapanteles	(Balevski, 1980)
intermedius	Microplitis	Hedwig, 1961
intermixta	Cotesia	(Balevski, 1980)
interpolata	Dolichogenidea	(Papp, 1975)
intricata	Microgaster	Haliday, 1834
intricatus	Glyptapanteles	(de Saeger, 1944)
inula	Iconella	Papp, 2012
inunctus	Apanteles	Nixon, 1965
inversalis	Hypomicrogaster	Valerio, 2015
invirae	Cotesia	Salgado-Neto & Whitfield, 2019
ione	Apanteles	Nixon, 1965
iphitus	Wilkinsonellus	(Nixon, 1965)
ippeus	Apanteles	Nixon, 1965
ippis	Diolcogaster	(Nixon, 1965)
iqbali	Diolcogaster	Saeed, Austin & Dangerfield, 1999
iraklii	Distatrix	(Kotenko, 1986)
iranensis	Microgaster	Hedwig, 1957
iranica	Dolichogenidea	(Telenga, 1955)
irates	Choeras	(Nixon, 1965)
irenebakerae	Snellenius	Fernandez-Triana & Whitfield, 2015
irenecarrilloae	Apanteles	Fernández-Triana, 2014
iriarte	Dolichogenidea	(Nixon, 1965)
iridescens	Diolcogaster	(Cresson, 1865)
isaacbermudezi	Apanteles	Fernández-Triana, 2014
isander	Apanteles	Nixon, 1965
iselyi	Apanteles	Cushman, 1919
ishizawai	Cotesia	(Watanabe, 1939)
isidrochaconi	Apanteles	Fernández-Triana, 2014
isidrochaconi	Snellenius	Fernandez-Triana & Whitfield, 2015
isidrovillegasi	Apanteles	Fernández-Triana, 2014
isis	?Microplitis	de Saeger, 1944
isolata	Iconella	(Muesebeck, 1955)
isolde	Cotesia	(Nixon, 1974)
isus	Iconella	(Nixon, 1965)
itatiaia	Exix	Souza-Gessner, Bortoni & Penteado-Dias, 2016
itea	Apanteles	Nixon, 1972
ithyvena	Eripnopelta	Xiong, van Achterberg & Chen, 2017
itororensis	Cotesia	Sousa-Lopes & Whitfield, 2019
ituriensis	Nyereria	(de Saeger, 1941)
iulis	Dolichogenidea	(Nixon, 1967)
ivondroensis	Apanteles	Granger, 1949
ivonnetranae	Apanteles	Fernández-Triana, 2014
jacklonginoi	Glyptapanteles	Arias-Penna, 2019
jaicus	Apanteles	Tobias, 1986
jairomoyai	Apanteles	Fernández-Triana, 2014
jamesi	Jimwhitfieldius	Fernandez-Triana & Boudreault, 2018
jamesi	Microplitis	Austin & Dangerfield, 1993
jamesrobertsoni	Glyptapanteles	Arias-Penna, 2019
janakikkadensis	Neoclarkinella	Veena, 2014
japonicus	Glyptapanteles	Ashmead, 1906
jaquioconnorae	Glyptapanteles	Arias-Penna, 2019
jarmilae	Fornicia	Mason, 1981
jaroshevskyi	Dolichogenidea	(Tobias, 1976)
jason	Iconella	(Nixon, 1965)
jatai	Sendaphne	Penteado-Dias, 1995
javensis	Parapanteles	(Rohwer, 1919)
javiercontrerasi	Apanteles	Fernández-Triana, 2014
javierobandoi	Apanteles	Fernández-Triana, 2014
javiersihezari	Apanteles	Fernández-Triana, 2014
jayanagarensis	Cotesia	(Bhatnagar, 1950)
jayjayrodriguezae	Iconella	Fernández-Triana, 2013
jaymeae	Promicrogaster	Fernandez-Triana, 2019
jeanphilippei	Agupta	Fernandez-Triana & Boudreault, 2018
jenniferae	Apanteles	Fernández-Triana, 2010
jeremydewaardi	Glyptapanteles	Arias-Penna, 2019
jerrypowelli	Glyptapanteles	Arias-Penna, 2019
jesusbrenesi	Apanteles	Fernández-Triana, 2014
jesusugaldei	Apanteles	Fernández-Triana, 2014
jesusugaldei	Glyptapanteles	Arias-Penna, 2019
jhaverii	Parapanteles	(Bhatnagar, 1950)
jiangsuensis	Microplitis	Xu & He, 2000
jilinensis	Dolichogenidea	Chen & Song, 2004
jimmilleri	Glyptapanteles	Arias-Penna, 2019
jimmychevezi	Apanteles	Fernández-Triana, 2014
jjrodriguezae	Glyptapanteles	Arias-Penna, 2019
jocarae	Hypomicrogaster	Muesebeck, 1958
johanvargasi	Apanteles	Fernández-Triana, 2014
johnbrowni	Prasmodon	Fernández-Triana & Whitfield, 2014
johnburnsi	Glyptapanteles	Arias-Penna, 2019
johnheratyi	Glyptapanteles	Arias-Penna, 2019
johnkressi	Snellenius	Fernandez-Triana & Whitfield, 2015
johnlasallei	Glyptapanteles	Arias-Penna, 2019
johnnoyesi	Glyptapanteles	Arias-Penna, 2019
johnnyrosalesi	Venanus	Fernández-Triana & Whitfield, 2014
johnstiremani	Glyptapanteles	Arias-Penna, 2019
jorgecampabadali	Snellenius	Fernandez-Triana & Whitfield, 2015
jorgecortesi	Apanteles	Fernández-Triana, 2014
jorgegomezlauritoi	Snellenius	Fernandez-Triana & Whitfield, 2015
jorgehernandezi	Apanteles	Fernández-Triana, 2014
jorgehernandezi	Microplitis	Fernandez-Triana & Whitfield, 2015
jorgeluisi	Microplitis	Fernandez-Triana, 2018
jorgerodriguezi	Pseudapanteles	Fernández-Triana & Whitfield, 2014
josealfredohernandezi	Dolichogenidea	Fernandez-Triana & Boudreault, 2019
josecalvoi	Apanteles	Fernández-Triana, 2014
josecortezi	Apanteles	Fernández-Triana, 2014
josediazi	Apanteles	Fernández-Triana, 2014
josefigueresi	Pseudapanteles	Fernández-Triana & Whitfield, 2014
josejaramilloi	Apanteles	Fernández-Triana, 2014
josemonteroi	Apanteles	Fernández-Triana, 2014
joseperezi	Apanteles	Fernández-Triana, 2014
joserasi	Apanteles	Fernández-Triana, 2014
josesarukhani	Snellenius	Fernandez-Triana & Whitfield, 2015
josesimbanai	Glyptapanteles	Arias-Penna, 2019
juanapuii	Apanteles	Fernández-Triana, 2014
juancarrilloi	Apanteles	Fernández-Triana, 2014
juangazoi	Apanteles	Fernández-Triana, 2014
juanhernandezi	Apanteles	Fernández-Triana, 2014
juanlopezi	Apanteles	Fernández-Triana, 2014
juanmanueli	Microplitis	Fernandez-Triana, 2018
juanmatai	Apanteles	Fernández-Triana, 2014
juanvargasi	Glyptapanteles	Arias-Penna, 2019
juanvictori	Apanteles	Fernández-Triana, 2014
jubmeli	Apanteles	Hedqvist, 1972
jucunda	Cotesia	(Marshall, 1885)
judaica	Cotesia	(Papp, 1970)
jugosus	Apanteles	Lyle, 1916
jujubae	Cotesia	(Wilkinson, 1929)
julioalbertoi	Microplitis	Fernandez-Triana, 2018
juliodiazi	Apanteles	Fernández-Triana, 2014
jumamuturii	Glyptapanteles	Arias-Penna, 2019
juniorlopezi	Apanteles	Fernández-Triana, 2014
juniperatae	Cotesia	(Bouché, 1834)
junoniae	Cotesia	(Riley, 1889)
kamiyai	Cotesia	(Watanabe, 1934)
karadagi	Rasivalva	Tobias, 1986
karakurti	Microplitis	Rossikov, 1904
kariyai	Cotesia	(Watanabe, 1937)
karviri	Cotesia	Sathe & Rokade, 2005
kasachstanica	Diolcogaster	(Tobias, 1964)
kasparyani	Cotesia	(Tobias, 1976)
kasparyani	Diolcogaster	Kotenko, 2007
kaszabi	Microplitis	Papp, 1980
katois	Miropotes	Austin, 1990
kawadai	Apanteles	Watanabe, 1934
kazak	Cotesia	(Telenga, 1949)
keineraragoni	Apanteles	Fernández-Triana, 2014
keithwillmotti	Glyptapanteles	Arias-Penna, 2019
kelleri	Dolichogenidea	Fagan-Jeffries & Austin, 2019
keralensis	Illidops	(Narendran & Sumodan, 1992)
keralensis	Philoplitis	Ranjith & Fernandez-Triana, 2019
kerrydresslerae	Snellenius	Fernandez-Triana & Whitfield, 2015
kevinjohnsoni	Glyptapanteles	Arias-Penna, 2019
kevinmartinezi	Promicrogaster	Fernandez-Triana & Boudreault, 2016
kewleyi	Microplitis	Muesebeck, 1922
khibinica	Apanteles	Tobias, 1986
khuzestanensis	Cotesia	Zargar & Gupta, 2019
kilkulunis	Miropotes	Austin, 1990
kiralycastilloae	Promicrogaster	Fernandez-Triana & Boudreault, 2016
kivuana	Diolcogaster	(de Saeger, 1944)
kivuensis	Apanteles	de Saeger, 1941
koalascatocola	Choeras	Fagan-Jeffries & Austin, 2017
koebelei	Cotesia	(Riley, 1889)
kogui	Wilkinsonellus	Arias-Penna & Whitfield, 2013
koinos	Hypomicrogaster	Valerio, 2015
kokodana	Parenion	(Wilkinson, 1936)
kostjuki	Illidops	(Kotenko, 1986)
kostylevi	Illidops	(Kotenko, 1986)
kovalevskayae	Microplitis	Kittel, 2016
kraussi	Cotesia	(Muesebeck, 1958)
kubensis	Apanteles	Abdinbekova, 1969
kuchingensis	Microgaster	Wilkinson, 1927
kunhi	Dolichogenidea	Gupta & Kalesh, 2012
kurandensis	Microplitis	Austin & Dangerfield, 1993
kurdjumovi	Cotesia	(Telenga, 1955)
kurosawai	Dolichogenidea	(Watanabe, 1940)
kusikuyllurae	Venanus	Rasmussen & Whitfield, 2011
kuwayamai	Pholetesor	(Watanabe, 1932)
kyleparksi	Glyptapanteles	Arias-Penna, 2019
labaris	Dolichogenidea	(Nixon, 1967)
lacteicolor	Dolichogenidea	(Viereck, 1911)
lacteipennis	Dolichogenidea	(Curtis, 1830)
lacteipennis	Microgaster	Curtis, 1829
lacteipennis	Apanteles	Szépligeti, 1913
lacteoides	Iconella	(Nixon, 1965)
lacteus	Apanteles	(Nees, 1834)
lacteus	Microplitis	Austin & Dangerfield, 1993
lactipennis	Microgaster	Ratzeburg, 1852
laetimedia	Diolcogaster	Zeng & Chen, 2011
laetus	Pholetesor	(Marshall, 1885)
laeviceps	Cotesia	(Ashmead, 1890)
laevicoxis	Apanteles	Muesebeck, 1921
laevidorsum	Sathon	Williams, 1988
laevigaster	Alloplitis	Long & van Achterberg, 2008
laevigata	Dolichogenidea	(Ratzeburg, 1848)
laevigatoides	Dolichogenidea	(Nixon, 1972)
laeviscuta	Microgaster	Thomson, 1895
laevissima	Dolichogenidea	(Ratzeburg, 1848)
lakhaensis	Dolichogenidea	(Ray & Yousuf, 2009)
lamborni	Glyptapanteles	(Wilkinson, 1928)
lampe	Dolichogenidea	(Nixon, 1965)
lamprosemae	Glyptapanteles	(Wilkinson, 1928)
lamprosemae	Illidops	(Ahmad, 2005)
lamprosemae	Apanteles	Ahmad, 2005
lanassa	Apanteles	Nixon, 1965
langei	Cotesia	(Muesebeck, 1938)
langenburgensis	Apanteles	Szépligeti, 1911
lanifica	Apanteles	Viereck, 1917
laorae	?Apanteles	Porter, 1921
laphygmae	Apanteles	Ashmead, 190)
larga	Hypomicrogaster	Valerio, 2015
laricellae	Apanteles	Mason, 1959
laspeyresiae	Dolichogenidea	(Viereck, 1913)
laspeyresiella	Dolichogenidea	(Papp, 1972)
lateralis	Sathon	(Haliday, 1834)
lateralis	Microgaster	Provancher, 1886
latericarinatus	Apanteles	Song & Chen, 2001
latiannulatus	?Apanteles	(Cameron, 1910)
laticauda	Dolichogenidea	Chen & Song, 2004
laticinctus	Microplitis	Muesebeck, 1922
latigenus	Snellenius	Luo & You, 2005
latistigma	Dolichogenidea	(Papp, 1977)
latistigmus	Microplitis	Muesebeck, 1922
latisulca	Apanteles	Chen & Song, 2004
latitergita	Dolichogenidea	Liu & Chen, 2019
latitergum	Microgaster	Song & Chen, 2004
laurachinchillae	Pseudapanteles	Fernández-Triana & Whitfield, 2014
laurae	Sathon	(de Saeger, 1944)
laurahuberae	Apanteles	Fernández-Triana, 2014
laurenmoralesae	Apanteles	Fernández-Triana, 2014
lautellus	Apanteles	Marshall, 1885
laverna	Apanteles	Nixon, 1974
lavignei	Apanteles	Blanchard, 1959
laxa	Hypomicrogaster	Valerio & Mason, 2015
laxatus	Glyptapanteles	(Wilkinson, 1930)
laxus	Apanteles	de Saeger, 1944
lebene	Dolichogenidea	(Nixon, 1967)
lectus	Apanteles	Tobias, 1964
leechi	Microgaster	Walley, 1935
lefevrei	Glyptapanteles	(de Saeger, 1941)
leilycastilloae	Promicrogaster	Fernandez-Triana & Boudreault, 2016
lelaps	Diolcogaster	(Nixon, 1965)
leleji	Rasivalva	Kotenko, 2007
lemariei	Dolichogenidea	(Nixon, 1961)
lencoranicus	Apanteles	Abdinbekova, 1969
lenea	Apanteles	Nixon, 1976
leninguadamuzi	Apanteles	Fernández-Triana, 2014
leonelgarayi	Apanteles	Fernández-Triana, 2014
leoniae	Microplitis	Niezabitowski, 1910
lepelleyi	Rasivalva	(Wilkinson, 1934)
lepidopteri	Cotesia	Sathe & Rokade, 2005
leptothecus	Apanteles	(Cameron, 1907)
leptoura	Apanteles	Cameron, 1909
lesbiae	Cotesia	(Blanchard, 1947)
leucaniae	Microplitis	Xu & He, 2002
leucaniae	Apanteles	Wilkinson, 1937
leucochiloneae	Apanteles	Cameron, 1911
leucopus	Apanteles	(Ashmead, 1900)
leucostigmus	Apanteles	(Ashmead, 1900)
leucotretae	Glyptapanteles	(Ullyett, 1946)
leviceps	Apanteles	Dalla Torre, 1898
levifida	Dolichogenidea	(Kotenko, 1992)
levigaster	Cotesia	(Granger, 1949)
levissimus	Apanteles	Dalla Torre, 1898
liagrantae	Promicrogaster	Fernandez-Triana & Boudreault, 2016
libanius	Choeras	(Nixon, 1965)
lictorius	Apanteles	Reinhard, 1880
lilliammenae	Apanteles	Fernández-Triana, 2014
limbata	Cotesia	(Marshall, 1885)
limenitidis	Cotesia	(Riley, 1871)
lincolnii	Parapanteles	Valerio & Whitfield, 2009
lincostulata	Dolichogenidea	Liu & Chen, 2019
lindbergi	Apanteles	Hedqvist, 1965
linearis	Hypomicrogaster	Valerio, 2015
lineata	Hypomicrogaster	Valerio, 2015
lineatus	Microplitis	Austin & Dangerfield, 1993
lineatus	Apanteles	Reinhard, 1880
lineipes	Dolichogenidea	(Wesmael, 1837)
lineodos	Apanteles	Cameron, 1911
lineola	Cotesia	(Curtis, 1830)
lineola	Microgaster	Curtis, 1829
linghsiuae	Glyptapanteles	Arias-Penna, 2019
linus	Apanteles	Nixon, 1965
liopleuris	Apanteles	Szépligeti, 1914
liparidis	Glyptapanteles	(Bouché, 1834)
liparidis	Microgaster	Ratzeburg, 1844
lipomeringis	Pseudapanteles	(Muesebeck, 1958)
lipsis	Dolichogenidea	(Nixon, 1967)
lisabearssae	Apanteles	Fernández-Triana, 2014
lissonotus	Apanteles	Tobias, 1964
lissopleurus	Glyptapanteles	(de Saeger, 1944)
lissos	Dolichogenidea	(Nixon, 1967)
litae var. operculellae	Apanteles	Nixon, 1972
lithocolletidis	Apanteles	Viereck, 1912
lithocolletis	Pholetesor	Liu & Chen, 2016
lividipes	Microgaster	Wesmael, 1837
lizeri	Cotesia	(Blanchard, 1947)
lobesia	Dolichogenidea	Liu & Chen, 2019
lobesiae	Dolichogenidea	Fagan-Jeffries & Austin, 2019
locastrae	Dolichogenidea	(You & Tong, 1987)
longialba	Dolichogenidea	Liu & Chen, 2019
longiantenna	Apanteles	Chen & Song, 2004
longiantenna	Fornicia	Luo & You, 2008
longiantennatus	Glyptapanteles	(You & Xiong, 1987)
longicalcar	Dolichogenidea	(Thomson, 1895)
longicalcar	Microgaster	Xu & He, 2003
longicalcar	Microgaster	Xu & He, 2003
longicauda	Dolichogenidea	(Wesmael, 1837)
longicauda	Apanteles	Fahringer, 1938
longicaudata	Microgaster	Xu & He, 2000
longicaudatus	Apanteles	You & Zhou, 1991
longicauderra	Apanteles	Shenefelt, 1972
longicaudis	Apanteles	Marshall, 1885
longicaudus	Microplitis	Muesebeck, 1922
longicentrus	Wilkinsonellus	Long & van Achterberg, 2003
longicornis	Microgaster	Provancher, 1886
longicornis	Apanteles	Risbec, 1951
longicoxis	Pholetesor	Whitfield, 2006
longifrons	Venanides	Fernandez-Triana & van Achterberg, 2017
longimagna	Dolichogenidea	Liu & Chen, 2019
longipalpis	Dolichogenidea	(Reinhard, 1880)
longiradiusis	Microplitis	Xu & He, 2003
longirostris	Apanteles	Chen & Song, 2004
longistigma	Glyptapanteles	Chen & Song, 2004
longistria	Diolcogaster	Gupta & Fernandez-Triana, 2015
longistylus	Apanteles	de Saeger, 1944
longiterebra	Microgaster	Xu & He, 2000
longiterebrus	Choeras	(Rao & Chalikwar, 1976)
longitergiae	Apanteles	Rao & Kurian, 1950
longitergitus	Choeras	Song & Chen, 2014
longituba	Dolichogenidea	Song & Chen, 2004
longivena	Dolichogenidea	Liu & Chen, 2018
longivena	Glyptapanteles	Chen & Song, 2004
longivena	Rasivalva	Song & Chen, 2004
longus	Choeras	Song & Chen, 2014
longwangshanus	Microplitis	Xu & He, 2000
lordhowensis	Miropotes	Fernández-Triana & Whitfield, 2014
loretta	Choeras	(Nixon, 1965)
loretta	Distatrix	Grinter, 2009
lubomasneri	Glyptapanteles	Arias-Penna, 2019
luchosalagajei	Glyptapanteles	Arias-Penna, 2019
luciana	Glyptapanteles	(Nixon, 1973)
luciariosae	Apanteles	Fernández-Triana, 2014
lucidinervis	Dolichogenidea	(Wilkinson, 1928)
lucidus	Glyptapanteles	(Sharma, 1972)
lucidus	Apanteles	Sharma, 1972
lucidus	Apanteles	Szépligeti, 1896
lucifugus	Apanteles	Lyle, 1917
lucindae	Diolcogaster	Saeed, Austin & Dangerfield, 1999
lucindamcdadeae	Snellenius	Fernandez-Triana & Whitfield, 2015
luctifica	Dolichogenidea	(Papp, 1971)
luctuosa	Microgaster	Haliday, 1834
lugens	Microgaster	Ratzeburg, 1852
lugubris	Microplitis	(Ruthe, 1860)
lugubroides	Microplitis	van Achterberg, 2006
luisbrizuelai	Apanteles	Fernández-Triana, 2014
luiscanalesi	Apanteles	Fernández-Triana, 2014
luiscantillanoi	Apanteles	Fernández-Triana, 2014
luisdiegogomezi	Snellenius	Fernandez-Triana & Whitfield, 2015
luisgarciai	Apanteles	Fernández-Triana, 2014
luisgaritai	Apanteles	Fernández-Triana, 2014
luisguillermosolisi	Pseudapanteles	Fernández-Triana & Whitfield, 2014
luishernandezi	Apanteles	Fernández-Triana, 2014
luisi	Hypomicrogaster	Valerio, 2015
luislopezi	Apanteles	Fernández-Triana, 2014
luismendezi	Promicrogaster	Fernandez-Triana & Boudreault, 2016
luisvargasi	Apanteles	Fernández-Triana, 2014
lumba	Dolichogenidea	Rousse & Gupta, 2013
luminata	Cotesia	Chen & Song, 2004
lunata	Apanteles	Song & Chen, 2004
lunata	Cotesia	(Packard, 1881)
lunata	Dolichogenidea	Liu & Chen, 2019
luteipennis	Glyptapanteles	(Muesebeck, 1921)
luteocinctus	Apanteles	de Saeger, 1941
luzmariaromeroae	Apanteles	Fernández-Triana, 2014
luzonicus	Paroplitis	Mason, 1981
lyciae	Cotesia	(Muesebeck, 1926)
lycidas	Apanteles	Nixon, 1965
lycophron	Cotesia	(Nixon, 1974)
lylei	Apanteles	Shenefelt, 1972
lymantriae	Protapanteles	(Marsh, 1979)
lynceus	Iconella	(Nixon, 1965)
lyonetiae	Pholetesor	Liu & Chen, 2016
lyridice	Apanteles	Nixon, 1965
machaeralis	Apanteles	Wilkinson, 1928
macistigma	Fornicia	Luo & You, 2006
macromphaliae	Apanteles	Silva Figueroa, 1917
macromphaliae	Apanteles	Blanchard, 1942
maculata	Xanthomicrogaster	Penteado-Dias, Shimabukuro & van Achterberg, 2002
maculata	Microgaster	Ruthe, 1860
maculipalpis	Parapanteles	(de Saeger, 1941)
maculipennis	Snellenius	(Szépligeti, 1900)
maculipennis	Microgaster	Cresson, 1872
maculitarsis	Glyptapanteles	(Cameron, 1905)
madecassus	Glyptapanteles	(Granger, 1949)
madreanensis	Promicrogaster	Fernandez-Triana, 2019
maestus	Microplitis	Dalla Torre, 1898
maetoi	Dolichogenidea	Fernández-Triana & Shimizu, 2018
magnicoxis	Apanteles	(Jakimavicius, 1972)
magnifica	Microgaster	Wilkinson, 1929
magnioculus	Apanteles	Liu & Chen, 2015
magnus	?Apanteles	Telenga, 1955
magnus	?Apanteles	Telenga, 1955
magyarmuzeum	Jenopappius	Fernandez-Triana & Boudreault, 2018
mahoniae	Cotesia	(Mason, 1975)
mahunkai	Microplitis	(Papp, 1979)
maia	Distatrix	(Nixon, 1965)
majalis	Glyptapanteles	(Wesmael, 1837)
malabarensis	Diolcogaster	Narendran & Sheeba, 2003
malacosomae	Dolichogenidea	(Pandey, Ahmad, Haider & Shujauddin, 2004)
malevola	Cotesia	(Wilkinson, 1929)
malimba	Microplitis	(Papp, 1984)
malleus	Apanteles	Liu & Chen, 2014
malleyneae	Glyptapanteles	Arias-Penna, 2019
malloi	Distatrix	(Blanchard, 1942)
malloryvanwyngaardenae	Glyptapanteles	Arias-Penna, 2019
malshri	Cotesia	(Sathe & Inamdar, 1991)
malthacae	Glyptapanteles	(Muesebeck, 1958)
mamestrae	Microplitis	Weed, 1887
mamestrae	Apanteles	Matsumura, 1908
mamiae	Glyptapanteles	Arias-Penna, 2019
mamitus	Apanteles	Nixon, 1965
mandanis	Protapanteles	(Nixon, 1965)
mandibularis	Microplitis	(Thomson, 1895)
manevali	Microplitis	Gautier & Bonnamour, 1939
manilae	Microplitis	Ashmead, 1904
manilae	Apanteles	Ashmead, 1904
manilae	Glyptapanteles	Ashmead, 1904
manuelarayai	Apanteles	Fernández-Triana, 2014
manuelpereirai	Apanteles	Fernández-Triana, 2014
manuelriosi	Apanteles	Fernández-Triana, 2014
manuelzumbadoi	Apanteles	Fernández-Triana, 2014
maquinnai	Apanteles	Viereck, 1917
marcelotavaresi	Glyptapanteles	Arias-Penna, 2019
marcepsteini	Glyptapanteles	Arias-Penna, 2019
marcobustosi	Apanteles	Fernández-Triana, 2014
marcogonzalezi	Apanteles	Fernández-Triana, 2014
marcovenicioi	Apanteles	Fernández-Triana, 2014
marcpolleti	Glyptapanteles	Arias-Penna, 2019
margalla	Philoplitis	Fernandez-Triana & Ranjith, 2019
margaritapenonae	Pseudapanteles	Fernández-Triana & Whitfield, 2014
marginata	Rasivalva	(Nees, 1834)
marginella	Microgaster	Wesmael, 1837
marginiventris	Cotesia	(Cresson, 1865)
mariabustosae	Exoryza	Fernandez-Triana, 2016
mariachavarriae	Apanteles	Fernández-Triana, 2014
mariae	Parapanteles	Valerio & Whitfield, 2009
mariaguevarae	Apanteles	Fernández-Triana, 2014
mariakuzminae	Snellenius	Fernandez-Triana & Whitfield, 2015
[truncated: 1,496 more rows]
